# Supplementary material for: RNA Sequencing of the Human Milk Fat Layer Transcriptome Reveals Distinct Gene Expression Profiles at Three Stages of Lactation
Source: PLoS One. 2013 Jul 5;8(7):e67531. doi: 10.1371/journal.pone.0067531 (PMC3702532; doi:10.1371/journal.pone.0067531)
Supplement: Dataset S2 — Enrichment of functional annotations for the top ten percent of genes expressed in each stage of lactation. (XLSX) [file pone.0067531.s007.xlsx]

## Sheet: Summary
	Lemay et al (2013) "Transcriptome analysis of human milk production by RNA sequencing reveals distinct gene expression profiles at three stages of lactation"
	This Excel Workbook contains three spreadsheets that are the results of Functional Annotation Clustering with DAVID Bioinformatics Resources.
	top10_expressed_colostrum: functions enriched among the top 10% of expressed genes in colostrum
	top10_expressed_transitional: functions enriched among the top 10% of expressed genes in transitional milk
	top10_expressed_mature: functions enriched among the top 10% of expressed genes in mature milk

## Sheet: top10_expressed_colostrum
Annotation Cluster 1	Enrichment Score: 27.34656471493853
Category	Term	Count	%	PValue	Genes	List Total	Pop Hits	Pop Total	Fold Enrichment	Bonferroni	Benjamini	FDR
SP_PIR_KEYWORDS	protein biosynthesis	105	4.8951	6.53862e-49	ENSG00000175390, ENSG00000107581, ENSG00000136628, ENSG00000124614, ENSG00000156482, ENSG00000163682, ENSG00000178952, ENSG00000134419, ENSG00000156508, ENSG00000106105, ENSG00000065427, ENSG00000089157, ENSG00000165502, ENSG00000156976, ENSG00000106682, ENSG00000213741, ENSG00000110700, ENSG00000106263, ENSG00000130741, ENSG00000170889, ENSG00000178982, ENSG00000149273, ENSG00000116251, ENSG0000…	2140	185	18260	4.84289	4.59011e-46	1.14753e-46	9.86441e-46
SP_PIR_KEYWORDS	ribosome	63	2.93706	2.06814e-48	ENSG00000131469, ENSG00000161016, ENSG00000071082, ENSG00000148303, ENSG00000124614, ENSG00000171863, ENSG00000156482, ENSG00000063177, ENSG00000145592, ENSG00000125691, ENSG00000171858, ENSG00000197756, ENSG00000163682, ENSG00000108298, ENSG00000134419, ENSG00000089157, ENSG00000122026, ENSG00000083845, ENSG00000165502, ENSG00000167526, ENSG00000122406, ENSG00000114391, ENSG00000221983, ENSG0000…	2140	71	18260	7.57128	1.45183e-45	2.90367e-46	3.12007e-45
GOTERM_BP_FAT	GO:0006414~translational elongation	78	3.63636	9.13906e-48	ENSG00000131469, ENSG00000161016, ENSG00000071082, ENSG00000148303, ENSG00000124614, ENSG00000171863, ENSG00000156482, ENSG00000063177, ENSG00000145592, ENSG00000125691, ENSG00000171858, ENSG00000197756, ENSG00000163682, ENSG00000108298, ENSG00000178952, ENSG00000134419, ENSG00000156508, ENSG00000089157, ENSG00000122026, ENSG00000083845, ENSG00000198755, ENSG00000198242, ENSG00000166441, ENSG0000…	1801	98	13041	5.76323	3.91426e-44	3.91426e-44	1.71087e-44
GOTERM_CC_FAT	GO:0022626~cytosolic ribosome	65	3.0303	9.66646e-42	ENSG00000161016, ENSG00000071082, ENSG00000148303, ENSG00000124614, ENSG00000171863, ENSG00000156482, ENSG00000063177, ENSG00000145592, ENSG00000171858, ENSG00000108298, ENSG00000134419, ENSG00000089157, ENSG00000122026, ENSG00000083845, ENSG00000198242, ENSG00000166441, ENSG00000167526, ENSG00000122406, ENSG00000114391, ENSG00000221983, ENSG00000198918, ENSG00000213741, ENSG00000087086, ENSG0000…	1716	78	12271	5.95911	6.24453e-39	3.12227e-39	1.44209e-38
KEGG_PATHWAY	hsa03010:Ribosome	71	3.31002	2.22481e-38	ENSG00000131469, ENSG00000161016, ENSG00000071082, ENSG00000148303, ENSG00000124614, ENSG00000171863, ENSG00000156482, ENSG00000063177, ENSG00000145592, ENSG00000125691, ENSG00000171858, ENSG00000197756, ENSG00000163682, ENSG00000108298, ENSG00000134419, ENSG00000089157, ENSG00000122026, ENSG00000083845, ENSG00000165502, ENSG00000198755, ENSG00000198242, ENSG00000166441, ENSG00000167526, ENSG0000…	907	85	4964	4.57155	4.02691e-36	4.02691e-36	2.74294e-35
GOTERM_BP_FAT	GO:0006412~translation	130	6.06061	8.00692e-34	ENSG00000175390, ENSG00000107581, ENSG00000136628, ENSG00000124614, ENSG00000156482, ENSG00000125844, ENSG00000197756, ENSG00000163682, ENSG00000178952, ENSG00000134419, ENSG00000156508, ENSG00000106105, ENSG00000065427, ENSG00000089157, ENSG00000165502, ENSG00000156976, ENSG00000166441, ENSG00000198918, ENSG00000213741, ENSG00000106682, ENSG00000110700, ENSG00000106263, ENSG00000130741, ENSG0000…	1801	313	13041	3.00743	3.42936e-30	1.71468e-30	1.49893e-30
GOTERM_CC_FAT	GO:0044445~cytosolic part	80	3.7296	2.66516e-30	ENSG00000161016, ENSG00000100243, ENSG00000071082, ENSG00000148303, ENSG00000120438, ENSG00000124614, ENSG00000171863, ENSG00000063177, ENSG00000168036, ENSG00000156482, ENSG00000145592, ENSG00000171858, ENSG00000108298, ENSG00000134419, ENSG00000198793, ENSG00000089157, ENSG00000122026, ENSG00000083845, ENSG00000163468, ENSG00000146731, ENSG00000198242, ENSG00000166441, ENSG00000145675, ENSG0000…	1716	147	12271	3.89166	1.72169e-27	4.30424e-28	3.97602e-27
SP_PIR_KEYWORDS	ribonucleoprotein	100	4.662	8.49808e-27	ENSG00000107929, ENSG00000124614, ENSG00000156482, ENSG00000125944, ENSG00000197756, ENSG00000163682, ENSG00000134419, ENSG00000089157, ENSG00000165502, ENSG00000166441, ENSG00000165119, ENSG00000198918, ENSG00000213741, ENSG00000134698, ENSG00000110700, ENSG00000013364, ENSG00000170889, ENSG00000149273, ENSG00000116251, ENSG00000138668, ENSG00000143947, ENSG00000140319, ENSG00000008988, ENSG0000…	2140	271	18260	3.1486	5.96565e-24	8.52236e-25	1.28205e-23
GOTERM_CC_FAT	GO:0033279~ribosomal subunit	66	3.07692	1.31731e-24	ENSG00000161016, ENSG00000071082, ENSG00000148303, ENSG00000124614, ENSG00000171863, ENSG00000156482, ENSG00000063177, ENSG00000145592, ENSG00000171858, ENSG00000108298, ENSG00000134419, ENSG00000089157, ENSG00000122026, ENSG00000083845, ENSG00000198242, ENSG00000166441, ENSG00000122406, ENSG00000114391, ENSG00000221983, ENSG00000198918, ENSG00000213741, ENSG00000087086, ENSG00000110700, ENSG0000…	1716	123	12271	3.83709	8.50981e-22	1.70196e-22	1.96523e-21
SP_PIR_KEYWORDS	ribosomal protein	74	3.44988	2.03503e-23	ENSG00000071242, ENSG00000131469, ENSG00000161016, ENSG00000071082, ENSG00000148303, ENSG00000124614, ENSG00000171863, ENSG00000156482, ENSG00000063177, ENSG00000145592, ENSG00000125691, ENSG00000171858, ENSG00000197756, ENSG00000163682, ENSG00000108298, ENSG00000134419, ENSG00000089157, ENSG00000122026, ENSG00000083845, ENSG00000165502, ENSG00000198755, ENSG00000198242, ENSG00000166441, ENSG0000…	2140	179	18260	3.52749	1.42859e-20	1.78574e-21	3.07012e-20
GOTERM_MF_FAT	GO:0003735~structural constituent of ribosome	73	3.40326	3.58145e-23	ENSG00000131469, ENSG00000161016, ENSG00000071082, ENSG00000148303, ENSG00000171863, ENSG00000156482, ENSG00000063177, ENSG00000145592, ENSG00000125691, ENSG00000171858, ENSG00000197756, ENSG00000163682, ENSG00000108298, ENSG00000134419, ENSG00000089157, ENSG00000122026, ENSG00000083845, ENSG00000165502, ENSG00000198755, ENSG00000198242, ENSG00000166441, ENSG00000167526, ENSG00000122406, ENSG0000…	1719	155	12491	3.42226	5.33637e-20	2.66818e-20	5.9459e-20
GOTERM_CC_FAT	GO:0030529~ribonucleoprotein complex	152	7.08625	2.80728e-22	ENSG00000109971, ENSG00000071242, ENSG00000107929, ENSG00000124614, ENSG00000156482, ENSG00000125844, ENSG00000124214, ENSG00000144028, ENSG00000197756, ENSG00000125944, ENSG00000163682, ENSG00000134419, ENSG00000108256, ENSG00000089157, ENSG00000089154, ENSG00000165502, ENSG00000166441, ENSG00000165119, ENSG00000095787, ENSG00000198918, ENSG00000213741, ENSG00000134698, ENSG00000087086, ENSG0000…	1716	497	12271	2.18701	1.8135e-19	2.59072e-20	4.18804e-19
GOTERM_CC_FAT	GO:0005840~ribosome	84	3.91608	1.01465e-21	ENSG00000071242, ENSG00000131469, ENSG00000100823, ENSG00000161016, ENSG00000071082, ENSG00000148303, ENSG00000124614, ENSG00000171863, ENSG00000063177, ENSG00000156482, ENSG00000145592, ENSG00000125691, ENSG00000125844, ENSG00000171858, ENSG00000197756, ENSG00000163682, ENSG00000108298, ENSG00000134419, ENSG00000108256, ENSG00000089157, ENSG00000122026, ENSG00000089154, ENSG00000083845, ENSG0000…	1716	202	12271	2.97366	6.55465e-19	8.19331e-20	1.51371e-18
GOTERM_CC_FAT	GO:0022625~cytosolic large ribosomal subunit	32	1.49184	2.42956e-21	ENSG00000174444, ENSG00000108107, ENSG00000161016, ENSG00000071082, ENSG00000148303, ENSG00000063177, ENSG00000156482, ENSG00000145592, ENSG00000109475, ENSG00000177600, ENSG00000108298, ENSG00000089157, ENSG00000122026, ENSG00000100316, ENSG00000130255, ENSG00000188846, ENSG00000198242, ENSG00000122406, ENSG00000166441, ENSG00000089009, ENSG00000114391, ENSG00000198918, ENSG00000147604, ENSG0000…	1716	37	12271	6.18459	1.5695e-18	1.74389e-19	3.62454e-18
GOTERM_CC_FAT	GO:0022627~cytosolic small ribosomal subunit	32	1.49184	1.13736e-20	ENSG00000008988, ENSG00000118181, ENSG00000105193, ENSG00000138326, ENSG00000197728, ENSG00000124614, ENSG00000171863, ENSG00000177954, ENSG00000171858, ENSG00000134419, ENSG00000115268, ENSG00000149806, ENSG00000150991, ENSG00000083845, ENSG00000112306, ENSG00000221983, ENSG00000213741, ENSG00000087086, ENSG00000110700, ENSG00000186468, ENSG00000168028, ENSG00000170315, ENSG00000142937, ENSG0000…	1716	38	12271	6.02184	7.34734e-18	6.12278e-19	1.69677e-17
GOTERM_CC_FAT	GO:0015934~large ribosomal subunit	34	1.58508	1.01388e-12	ENSG00000174444, ENSG00000108107, ENSG00000161016, ENSG00000071082, ENSG00000148303, ENSG00000063177, ENSG00000156482, ENSG00000145592, ENSG00000109475, ENSG00000181163, ENSG00000177600, ENSG00000108298, ENSG00000142541, ENSG00000089157, ENSG00000122026, ENSG00000100316, ENSG00000130255, ENSG00000188846, ENSG00000198242, ENSG00000122406, ENSG00000166441, ENSG00000089009, ENSG00000114391, ENSG0000…	1716	64	12271	3.79893	6.54951e-10	3.85265e-11	1.51252e-09
GOTERM_CC_FAT	GO:0015935~small ribosomal subunit	33	1.53846	1.20737e-12	ENSG00000008988, ENSG00000118181, ENSG00000105193, ENSG00000138326, ENSG00000197728, ENSG00000124614, ENSG00000171863, ENSG00000177954, ENSG00000171858, ENSG00000181163, ENSG00000134419, ENSG00000115268, ENSG00000149806, ENSG00000150991, ENSG00000083845, ENSG00000112306, ENSG00000221983, ENSG00000213741, ENSG00000087086, ENSG00000110700, ENSG00000186468, ENSG00000168028, ENSG00000170315, ENSG0000…	1716	61	12271	3.86854	7.79959e-10	4.33311e-11	1.80121e-09
GOTERM_MF_FAT	GO:0005198~structural molecule activity	124	5.78089	1.29606e-06	ENSG00000107581, ENSG00000138757, ENSG00000156482, ENSG00000197756, ENSG00000163682, ENSG00000188229, ENSG00000134419, ENSG00000122545, ENSG00000089157, ENSG00000165502, ENSG00000167460, ENSG00000163466, ENSG00000166441, ENSG00000198918, ENSG00000158985, ENSG00000213741, ENSG00000110700, ENSG00000082397, ENSG00000106263, ENSG00000170889, ENSG00000149273, ENSG00000116251, ENSG00000143947, ENSG0000…	1719	595	12491	1.51435	0.00192926	0.000160914	0.00215168
Annotation Cluster 2	Enrichment Score: 23.31655168261642
Category	Term	Count	%	PValue	Genes	List Total	Pop Hits	Pop Total	Fold Enrichment	Bonferroni	Benjamini	FDR
GOTERM_CC_FAT	GO:0042470~melanosome	61	2.84382	2.64925e-31	ENSG00000109971, ENSG00000072274, ENSG00000170248, ENSG00000197043, ENSG00000101152, ENSG00000104388, ENSG00000108953, ENSG00000168003, ENSG00000117450, ENSG00000172270, ENSG00000148175, ENSG00000120063, ENSG00000089597, ENSG00000143870, ENSG00000108774, ENSG00000137575, ENSG00000166598, ENSG00000042493, ENSG00000033627, ENSG00000163902, ENSG00000157227, ENSG00000166794, ENSG00000166340, ENSG0000…	1716	88	12271	4.9569	1.71141e-28	5.70471e-29	3.95228e-28
GOTERM_CC_FAT	GO:0048770~pigment granule	61	2.84382	2.64925e-31	ENSG00000109971, ENSG00000072274, ENSG00000170248, ENSG00000197043, ENSG00000101152, ENSG00000104388, ENSG00000108953, ENSG00000168003, ENSG00000117450, ENSG00000172270, ENSG00000148175, ENSG00000120063, ENSG00000089597, ENSG00000143870, ENSG00000108774, ENSG00000137575, ENSG00000166598, ENSG00000042493, ENSG00000033627, ENSG00000163902, ENSG00000157227, ENSG00000166794, ENSG00000166340, ENSG0000…	1716	88	12271	4.9569	1.71141e-28	5.70471e-29	3.95228e-28
GOTERM_CC_FAT	GO:0031982~vesicle	185	8.62471	1.77694e-22	ENSG00000109971, ENSG00000072274, ENSG00000075651, ENSG00000175899, ENSG00000073921, ENSG00000197081, ENSG00000111481, ENSG00000183020, ENSG00000086598, ENSG00000104388, ENSG00000101152, ENSG00000108953, ENSG00000168003, ENSG00000136021, ENSG00000117450, ENSG00000131238, ENSG00000149925, ENSG00000198911, ENSG00000106105, ENSG00000120063, ENSG00000117592, ENSG00000107521, ENSG00000143545, ENSG0000…	1716	657	12271	2.01358	1.1479e-19	1.91317e-20	2.65093e-19
GOTERM_CC_FAT	GO:0031410~cytoplasmic vesicle	175	8.15851	1.13235e-20	ENSG00000109971, ENSG00000072274, ENSG00000175899, ENSG00000073921, ENSG00000197081, ENSG00000111481, ENSG00000183020, ENSG00000086598, ENSG00000104388, ENSG00000101152, ENSG00000108953, ENSG00000168003, ENSG00000136021, ENSG00000117450, ENSG00000131238, ENSG00000198911, ENSG00000106105, ENSG00000120063, ENSG00000117592, ENSG00000107521, ENSG00000143545, ENSG00000143870, ENSG00000166598, ENSG0000…	1716	629	12271	1.98953	7.31499e-18	6.64999e-19	1.6893e-17
GOTERM_CC_FAT	GO:0031988~membrane-bounded vesicle	157	7.31935	2.47448e-19	ENSG00000109971, ENSG00000072274, ENSG00000175899, ENSG00000073921, ENSG00000197081, ENSG00000111481, ENSG00000183020, ENSG00000086598, ENSG00000104388, ENSG00000101152, ENSG00000108953, ENSG00000168003, ENSG00000136021, ENSG00000117450, ENSG00000131238, ENSG00000149925, ENSG00000106105, ENSG00000120063, ENSG00000117592, ENSG00000107521, ENSG00000143870, ENSG00000166598, ENSG00000166900, ENSG0000…	1716	555	12271	2.02288	1.59851e-16	1.14179e-17	3.69155e-16
GOTERM_CC_FAT	GO:0016023~cytoplasmic membrane-bounded vesicle	153	7.13287	3.60835e-19	ENSG00000109971, ENSG00000072274, ENSG00000175899, ENSG00000073921, ENSG00000197081, ENSG00000111481, ENSG00000183020, ENSG00000086598, ENSG00000104388, ENSG00000101152, ENSG00000108953, ENSG00000168003, ENSG00000136021, ENSG00000117450, ENSG00000131238, ENSG00000106105, ENSG00000120063, ENSG00000117592, ENSG00000107521, ENSG00000143870, ENSG00000166598, ENSG00000166900, ENSG00000163902, ENSG0000…	1716	537	12271	2.03742	2.33099e-16	1.55399e-17	5.38311e-16
Annotation Cluster 3	Enrichment Score: 20.250354844463597
Category	Term	Count	%	PValue	Genes	List Total	Pop Hits	Pop Total	Fold Enrichment	Bonferroni	Benjamini	FDR
SP_PIR_KEYWORDS	lysosome	66	3.07692	2.58758e-23	ENSG00000143862, ENSG00000151176, ENSG00000181523, ENSG00000197081, ENSG00000143387, ENSG00000165102, ENSG00000162511, ENSG00000131238, ENSG00000177628, ENSG00000198951, ENSG00000135404, ENSG00000117592, ENSG00000104774, ENSG00000141458, ENSG00000198246, ENSG00000019582, ENSG00000129226, ENSG00000123643, ENSG00000189067, ENSG00000166340, ENSG00000197746, ENSG00000187239, ENSG00000100600, ENSG0000…	2140	147	18260	3.83101	1.81648e-20	2.01831e-21	3.90372e-20
GOTERM_CC_FAT	GO:0000323~lytic vacuole	84	3.91608	9.45968e-21	ENSG00000079950, ENSG00000143862, ENSG00000151176, ENSG00000181523, ENSG00000108784, ENSG00000197081, ENSG00000119396, ENSG00000143387, ENSG00000165102, ENSG00000162511, ENSG00000131238, ENSG00000177628, ENSG00000198951, ENSG00000135404, ENSG00000117592, ENSG00000104774, ENSG00000076944, ENSG00000107521, ENSG00000139370, ENSG00000141458, ENSG00000198246, ENSG00000129226, ENSG00000019582, ENSG0000…	1716	208	12271	2.88788	6.11095e-18	6.11095e-19	1.41124e-17
GOTERM_CC_FAT	GO:0005764~lysosome	84	3.91608	9.45968e-21	ENSG00000079950, ENSG00000143862, ENSG00000151176, ENSG00000181523, ENSG00000108784, ENSG00000197081, ENSG00000119396, ENSG00000143387, ENSG00000165102, ENSG00000162511, ENSG00000131238, ENSG00000177628, ENSG00000198951, ENSG00000135404, ENSG00000117592, ENSG00000104774, ENSG00000076944, ENSG00000107521, ENSG00000139370, ENSG00000141458, ENSG00000198246, ENSG00000129226, ENSG00000019582, ENSG0000…	1716	208	12271	2.88788	6.11095e-18	6.11095e-19	1.41124e-17
KEGG_PATHWAY	hsa04142:Lysosome	66	3.07692	2.36535e-20	ENSG00000181523, ENSG00000108784, ENSG00000197081, ENSG00000143387, ENSG00000165102, ENSG00000162511, ENSG00000131238, ENSG00000177628, ENSG00000198951, ENSG00000135404, ENSG00000103365, ENSG00000117410, ENSG00000104774, ENSG00000132842, ENSG00000141458, ENSG00000100280, ENSG00000129226, ENSG00000033627, ENSG00000166340, ENSG00000166747, ENSG00000197746, ENSG00000100600, ENSG00000138760, ENSG0000…	907	116	4964	3.11394	4.28128e-18	2.14064e-18	2.91621e-17
GOTERM_CC_FAT	GO:0005773~vacuole	92	4.28904	1.02255e-19	ENSG00000079950, ENSG00000143862, ENSG00000151176, ENSG00000181523, ENSG00000108784, ENSG00000197081, ENSG00000119396, ENSG00000143387, ENSG00000165102, ENSG00000162511, ENSG00000131238, ENSG00000177628, ENSG00000198951, ENSG00000135404, ENSG00000117410, ENSG00000117592, ENSG00000104774, ENSG00000076944, ENSG00000107521, ENSG00000139370, ENSG00000141458, ENSG00000198246, ENSG00000129226, ENSG0000…	1716	248	12271	2.65277	6.60567e-17	5.08128e-18	1.52549e-16
Annotation Cluster 4	Enrichment Score: 16.54846824712371
Category	Term	Count	%	PValue	Genes	List Total	Pop Hits	Pop Total	Fold Enrichment	Bonferroni	Benjamini	FDR
GOTERM_BP_FAT	GO:0046907~intracellular transport	181	8.43823	6.01982e-22	ENSG00000109971, ENSG00000163479, ENSG00000028528, ENSG00000170759, ENSG00000111481, ENSG00000183020, ENSG00000184743, ENSG00000104388, ENSG00000108953, ENSG00000124788, ENSG00000140464, ENSG00000167996, ENSG00000131748, ENSG00000185359, ENSG00000141458, ENSG00000100280, ENSG00000166900, ENSG00000115216, ENSG00000087086, ENSG00000143878, ENSG00000182934, ENSG00000138768, ENSG00000007168, ENSG0000…	1801	650	13041	2.01633	2.57829e-18	8.5943e-19	1.12694e-18
GOTERM_BP_FAT	GO:0015031~protein transport	193	8.99767	1.79114e-19	ENSG00000163479, ENSG00000086300, ENSG00000143416, ENSG00000086598, ENSG00000099246, ENSG00000131238, ENSG00000140464, ENSG00000143545, ENSG00000166598, ENSG00000139370, ENSG00000100280, ENSG00000156675, ENSG00000182934, ENSG00000142599, ENSG00000086065, ENSG00000100284, ENSG00000133612, ENSG00000157020, ENSG00000184432, ENSG00000167461, ENSG00000100083, ENSG00000100345, ENSG00000198408, ENSG0000…	1801	746	13041	1.87334	7.67145e-16	1.91786e-16	3.35309e-16
GOTERM_BP_FAT	GO:0045184~establishment of protein localization	194	9.04429	2.32802e-19	ENSG00000163479, ENSG00000086300, ENSG00000143416, ENSG00000086598, ENSG00000099246, ENSG00000131238, ENSG00000140464, ENSG00000143545, ENSG00000166598, ENSG00000139370, ENSG00000100280, ENSG00000156675, ENSG00000182934, ENSG00000142599, ENSG00000086065, ENSG00000100284, ENSG00000133612, ENSG00000157020, ENSG00000184432, ENSG00000167461, ENSG00000100083, ENSG00000100345, ENSG00000198408, ENSG0000…	1801	753	13041	1.86554	9.97091e-16	1.99418e-16	4.35816e-16
GOTERM_BP_FAT	GO:0008104~protein localization	211	9.83683	4.27292e-18	ENSG00000163479, ENSG00000086300, ENSG00000205542, ENSG00000143416, ENSG00000086598, ENSG00000099246, ENSG00000131238, ENSG00000140464, ENSG00000143545, ENSG00000139370, ENSG00000166598, ENSG00000100280, ENSG00000156675, ENSG00000182934, ENSG00000048707, ENSG00000142599, ENSG00000086065, ENSG00000110651, ENSG00000100284, ENSG00000133612, ENSG00000157020, ENSG00000100083, ENSG00000184432, ENSG0000…	1801	865	13041	1.7663	1.83009e-14	2.61442e-15	7.99911e-15
SP_PIR_KEYWORDS	protein transport	122	5.68765	1.58273e-17	ENSG00000028528, ENSG00000086300, ENSG00000143416, ENSG00000111481, ENSG00000183020, ENSG00000086598, ENSG00000104388, ENSG00000125844, ENSG00000099246, ENSG00000143545, ENSG00000185359, ENSG00000139370, ENSG00000100280, ENSG00000143878, ENSG00000156675, ENSG00000138768, ENSG00000013364, ENSG00000086065, ENSG00000138069, ENSG00000100284, ENSG00000157020, ENSG00000100083, ENSG00000167461, ENSG0000…	2140	473	18260	2.20083	1.11108e-14	8.54676e-16	2.38777e-14
GOTERM_BP_FAT	GO:0070727~cellular macromolecule localization	121	5.64103	5.09743e-17	ENSG00000163479, ENSG00000028528, ENSG00000111481, ENSG00000183020, ENSG00000124214, ENSG00000108953, ENSG00000140464, ENSG00000185359, ENSG00000100280, ENSG00000166900, ENSG00000182934, ENSG00000138768, ENSG00000142599, ENSG00000140319, ENSG00000100284, ENSG00000133612, ENSG00000157020, ENSG00000100083, ENSG00000184432, ENSG00000100906, ENSG00000198408, ENSG00000181789, ENSG00000103496, ENSG0000…	1801	409	13041	2.1422	2.18323e-13	2.42581e-14	9.54262e-14
GOTERM_BP_FAT	GO:0034613~cellular protein localization	119	5.54779	3.12717e-16	ENSG00000163479, ENSG00000028528, ENSG00000111481, ENSG00000183020, ENSG00000108953, ENSG00000140464, ENSG00000185359, ENSG00000100280, ENSG00000166900, ENSG00000182934, ENSG00000138768, ENSG00000142599, ENSG00000140319, ENSG00000100284, ENSG00000133612, ENSG00000157020, ENSG00000100083, ENSG00000184432, ENSG00000100906, ENSG00000198408, ENSG00000181789, ENSG00000103496, ENSG00000112851, ENSG0000…	1801	406	13041	2.12236	1.42653e-12	1.42664e-13	6.21725e-13
GOTERM_BP_FAT	GO:0006886~intracellular protein transport	111	5.17483	5.27883e-16	ENSG00000163479, ENSG00000028528, ENSG00000111481, ENSG00000183020, ENSG00000108953, ENSG00000140464, ENSG00000185359, ENSG00000100280, ENSG00000166900, ENSG00000182934, ENSG00000138768, ENSG00000142599, ENSG00000140319, ENSG00000100284, ENSG00000133612, ENSG00000157020, ENSG00000100083, ENSG00000184432, ENSG00000100906, ENSG00000198408, ENSG00000181789, ENSG00000103496, ENSG00000112851, ENSG0000…	1801	369	13041	2.17818	2.37754e-12	2.1616e-13	1.04361e-12
SP_PIR_KEYWORDS	transport	272	12.6807	8.10797e-10	ENSG00000086300, ENSG00000141447, ENSG00000170385, ENSG00000167703, ENSG00000143416, ENSG00000145907, ENSG00000086598, ENSG00000103222, ENSG00000099246, ENSG00000089057, ENSG00000131748, ENSG00000143545, ENSG00000139370, ENSG00000100280, ENSG00000123643, ENSG00000184730, ENSG00000089060, ENSG00000156675, ENSG00000086065, ENSG00000091039, ENSG00000136888, ENSG00000100284, ENSG00000136295, ENSG0000…	2140	1640	18260	1.41518	5.69179e-07	2.58718e-08	1.2232e-06
Annotation Cluster 5	Enrichment Score: 12.595853099064787
Category	Term	Count	%	PValue	Genes	List Total	Pop Hits	Pop Total	Fold Enrichment	Bonferroni	Benjamini	FDR
SP_PIR_KEYWORDS	ubl conjugation	138	6.43357	2.06697e-16	ENSG00000071242, ENSG00000120948, ENSG00000064393, ENSG00000113648, ENSG00000100764, ENSG00000126777, ENSG00000159692, ENSG00000173039, ENSG00000167986, ENSG00000125347, ENSG00000168003, ENSG00000068323, ENSG00000115415, ENSG00000144028, ENSG00000204525, ENSG00000140464, ENSG00000184216, ENSG00000172466, ENSG00000109787, ENSG00000113580, ENSG00000133606, ENSG00000178573, ENSG00000145675, ENSG0000…	2140	577	18260	2.04075	1.55875e-13	1.11022e-14	3.33067e-13
SP_PIR_KEYWORDS	isopeptide bond	88	4.10256	8.66822e-15	ENSG00000071242, ENSG00000139842, ENSG00000160014, ENSG00000064393, ENSG00000175899, ENSG00000184900, ENSG00000170345, ENSG00000113648, ENSG00000143384, ENSG00000100764, ENSG00000159692, ENSG00000126777, ENSG00000125347, ENSG00000168003, ENSG00000118705, ENSG00000144028, ENSG00000115415, ENSG00000140464, ENSG00000109787, ENSG00000113580, ENSG00000165119, ENSG00000189403, ENSG00000221983, ENSG0000…	2140	316	18260	2.3762	6.07914e-12	3.79918e-13	1.30673e-11
UP_SEQ_FEATURE	cross-link:Glycyl lysine isopeptide (Lys-Gly) (interchain with G-Cter in ubiquitin)	53	2.47086	9.10282e-09	ENSG00000071242, ENSG00000139842, ENSG00000160014, ENSG00000170345, ENSG00000100764, ENSG00000143384, ENSG00000126777, ENSG00000168003, ENSG00000118705, ENSG00000113580, ENSG00000189403, ENSG00000165119, ENSG00000221983, ENSG00000108424, ENSG00000100813, ENSG00000151914, ENSG00000105968, ENSG00000131504, ENSG00000116871, ENSG00000149273, ENSG00000143947, ENSG00000198668, ENSG00000113407, ENSG0000…	2139	196	18215	2.3027	4.83348e-05	1.61119e-05	1.74329e-05
Annotation Cluster 6	Enrichment Score: 11.374605994953555
Category	Term	Count	%	PValue	Genes	List Total	Pop Hits	Pop Total	Fold Enrichment	Bonferroni	Benjamini	FDR
GOTERM_BP_FAT	GO:0016192~vesicle-mediated transport	158	7.36597	3.64731e-19	ENSG00000109971, ENSG00000197324, ENSG00000072274, ENSG00000028528, ENSG00000138107, ENSG00000141447, ENSG00000073921, ENSG00000197081, ENSG00000111481, ENSG00000101336, ENSG00000183020, ENSG00000124198, ENSG00000184743, ENSG00000086598, ENSG00000104388, ENSG00000131236, ENSG00000099246, ENSG00000131238, ENSG00000158869, ENSG00000161921, ENSG00000106105, ENSG00000163513, ENSG00000167996, ENSG0000…	1801	568	13041	2.01422	1.56214e-15	2.60357e-16	6.82792e-16
GOTERM_BP_FAT	GO:0016044~membrane organization	117	5.45455	6.53993e-18	ENSG00000109971, ENSG00000197324, ENSG00000072274, ENSG00000188313, ENSG00000028528, ENSG00000073921, ENSG00000197081, ENSG00000101336, ENSG00000111481, ENSG00000183020, ENSG00000131236, ENSG00000099246, ENSG00000131238, ENSG00000158869, ENSG00000161921, ENSG00000163513, ENSG00000167996, ENSG00000141458, ENSG00000100280, ENSG00000166900, ENSG00000158985, ENSG00000087086, ENSG00000170606, ENSG0000…	1801	380	13041	2.22946	2.80105e-14	3.50131e-15	1.2243e-14
GOTERM_BP_FAT	GO:0010324~membrane invagination	65	3.0303	1.71964e-09	ENSG00000197324, ENSG00000072274, ENSG00000028528, ENSG00000073921, ENSG00000197081, ENSG00000101336, ENSG00000183020, ENSG00000197622, ENSG00000103966, ENSG00000062598, ENSG00000113282, ENSG00000131236, ENSG00000099246, ENSG00000131238, ENSG00000132669, ENSG00000158869, ENSG00000161921, ENSG00000132842, ENSG00000163513, ENSG00000141458, ENSG00000100280, ENSG00000158985, ENSG00000029725, ENSG0000…	1801	219	13041	2.14915	7.3652e-06	3.06884e-07	3.21925e-06
GOTERM_BP_FAT	GO:0006897~endocytosis	65	3.0303	1.71964e-09	ENSG00000197324, ENSG00000072274, ENSG00000028528, ENSG00000073921, ENSG00000197081, ENSG00000101336, ENSG00000183020, ENSG00000197622, ENSG00000103966, ENSG00000062598, ENSG00000113282, ENSG00000131236, ENSG00000099246, ENSG00000131238, ENSG00000132669, ENSG00000158869, ENSG00000161921, ENSG00000132842, ENSG00000163513, ENSG00000141458, ENSG00000100280, ENSG00000158985, ENSG00000029725, ENSG0000…	1801	219	13041	2.14915	7.3652e-06	3.06884e-07	3.21925e-06
SP_PIR_KEYWORDS	Endocytosis	25	1.1655	0.00018991	ENSG00000197324, ENSG00000072274, ENSG00000073921, ENSG00000183020, ENSG00000113282, ENSG00000142192, ENSG00000198399, ENSG00000157191, ENSG00000132669, ENSG00000132842, ENSG00000176783, ENSG00000136279, ENSG00000100280, ENSG00000134243, ENSG00000029725, ENSG00000166747, ENSG00000182287, ENSG00000137642, ENSG00000187239, ENSG00000123384, ENSG00000038945, ENSG00000079805, ENSG00000119321, ENSG0000…	2140	95	18260	2.24545	0.124823	0.00208111	0.286123
Annotation Cluster 7	Enrichment Score: 11.036881112715056
Category	Term	Count	%	PValue	Genes	List Total	Pop Hits	Pop Total	Fold Enrichment	Bonferroni	Benjamini	FDR
SP_PIR_KEYWORDS	P-loop	46	2.14452	5.74467e-14	ENSG00000198231, ENSG00000165732, ENSG00000162433, ENSG00000170759, ENSG00000106615, ENSG00000175582, ENSG00000100201, ENSG00000099331, ENSG00000103222, ENSG00000104388, ENSG00000075785, ENSG00000153187, ENSG00000152234, ENSG00000065135, ENSG00000178952, ENSG00000161960, ENSG00000114770, ENSG00000167658, ENSG00000122545, ENSG00000143774, ENSG00000110955, ENSG00000135829, ENSG00000087460, ENSG0000…	2140	116	18260	3.38366	4.02938e-11	2.37022e-12	8.65974e-11
SP_PIR_KEYWORDS	nucleotide binding	43	2.00466	2.46104e-13	ENSG00000198231, ENSG00000165732, ENSG00000170759, ENSG00000106615, ENSG00000175582, ENSG00000100201, ENSG00000099331, ENSG00000103222, ENSG00000104388, ENSG00000075785, ENSG00000153187, ENSG00000152234, ENSG00000065135, ENSG00000178952, ENSG00000161960, ENSG00000114770, ENSG00000167658, ENSG00000122545, ENSG00000143774, ENSG00000110955, ENSG00000087460, ENSG00000143545, ENSG00000114353, ENSG0000…	2140	107	18260	3.42903	1.72788e-10	9.59932e-12	3.71325e-10
SP_PIR_KEYWORDS	GTP binding	26	1.21212	5.48242e-08	ENSG00000106615, ENSG00000175582, ENSG00000104388, ENSG00000075785, ENSG00000065135, ENSG00000178952, ENSG00000167658, ENSG00000122545, ENSG00000156508, ENSG00000172354, ENSG00000087460, ENSG00000143545, ENSG00000108774, ENSG00000114353, ENSG00000168374, ENSG00000078369, ENSG00000070831, ENSG00000182934, ENSG00000130741, ENSG00000168461, ENSG00000156052, ENSG00000138069, ENSG00000111737, ENSG0000…	2140	67	18260	3.3112	3.84858e-05	1.32712e-06	8.27098e-05
Annotation Cluster 8	Enrichment Score: 11.007523874375394
Category	Term	Count	%	PValue	Genes	List Total	Pop Hits	Pop Total	Fold Enrichment	Bonferroni	Benjamini	FDR
SP_PIR_KEYWORDS	endoplasmic reticulum	163	7.59907	6.84485e-18	ENSG00000071537, ENSG00000158669, ENSG00000163479, ENSG00000123983, ENSG00000075651, ENSG00000144224, ENSG00000144746, ENSG00000184840, ENSG00000197142, ENSG00000115307, ENSG00000143418, ENSG00000087074, ENSG00000184743, ENSG00000130175, ENSG00000126777, ENSG00000083444, ENSG00000111897, ENSG00000104388, ENSG00000124214, ENSG00000125844, ENSG00000183291, ENSG00000137161, ENSG00000057252, ENSG0000…	2140	709	18260	1.96168	4.80508e-15	4.36826e-16	1.03264e-14
GOTERM_CC_FAT	GO:0005783~endoplasmic reticulum	209	9.74359	4.04706e-12	ENSG00000071537, ENSG00000163479, ENSG00000123983, ENSG00000075651, ENSG00000144224, ENSG00000184840, ENSG00000197142, ENSG00000087074, ENSG00000143418, ENSG00000184743, ENSG00000126777, ENSG00000124214, ENSG00000183291, ENSG00000153066, ENSG00000057252, ENSG00000198911, ENSG00000153395, ENSG00000168710, ENSG00000166598, ENSG00000141458, ENSG00000123643, ENSG00000182934, ENSG00000117500, ENSG0000…	1716	952	12271	1.5699	2.61442e-09	1.37601e-10	6.03766e-09
GOTERM_CC_FAT	GO:0044432~endoplasmic reticulum part	76	3.54312	3.42709e-05	ENSG00000163479, ENSG00000198856, ENSG00000179218, ENSG00000162407, ENSG00000100243, ENSG00000122884, ENSG00000151348, ENSG00000185825, ENSG00000149428, ENSG00000163956, ENSG00000111897, ENSG00000126777, ENSG00000125844, ENSG00000118705, ENSG00000124155, ENSG00000140564, ENSG00000183291, ENSG00000113163, ENSG00000057252, ENSG00000198911, ENSG00000051108, ENSG00000136731, ENSG00000023318, ENSG0000…	1716	342	12271	1.5891	0.0218961	0.000451722	0.0511148
Annotation Cluster 9	Enrichment Score: 9.903897404763708
Category	Term	Count	%	PValue	Genes	List Total	Pop Hits	Pop Total	Fold Enrichment	Bonferroni	Benjamini	FDR
GOTERM_BP_FAT	GO:0008219~cell death	166	7.73893	8.36802e-13	ENSG00000120948, ENSG00000064393, ENSG00000087074, ENSG00000149269, ENSG00000108953, ENSG00000104081, ENSG00000115415, ENSG00000126709, ENSG00000131238, ENSG00000160255, ENSG00000106052, ENSG00000124788, ENSG00000140464, ENSG00000075240, ENSG00000028137, ENSG00000118689, ENSG00000106105, ENSG00000196914, ENSG00000137824, ENSG00000111321, ENSG00000115310, ENSG00000136156, ENSG00000143878, ENSG0000…	1801	703	13041	1.70982	3.58391e-09	2.38927e-10	1.56648e-09
GOTERM_BP_FAT	GO:0016265~death	166	7.73893	1.59459e-12	ENSG00000120948, ENSG00000064393, ENSG00000087074, ENSG00000149269, ENSG00000108953, ENSG00000104081, ENSG00000115415, ENSG00000126709, ENSG00000131238, ENSG00000160255, ENSG00000106052, ENSG00000124788, ENSG00000140464, ENSG00000075240, ENSG00000028137, ENSG00000118689, ENSG00000106105, ENSG00000196914, ENSG00000137824, ENSG00000111321, ENSG00000115310, ENSG00000136156, ENSG00000143878, ENSG0000…	1801	708	13041	1.69774	6.82973e-09	4.26858e-10	2.98519e-09
GOTERM_BP_FAT	GO:0012501~programmed cell death	137	6.38695	7.25767e-10	ENSG00000064393, ENSG00000087074, ENSG00000149269, ENSG00000104081, ENSG00000108953, ENSG00000115415, ENSG00000126709, ENSG00000131238, ENSG00000106052, ENSG00000160255, ENSG00000140464, ENSG00000075240, ENSG00000028137, ENSG00000118689, ENSG00000196914, ENSG00000137824, ENSG00000111321, ENSG00000115310, ENSG00000136156, ENSG00000143878, ENSG00000003402, ENSG00000149273, ENSG00000180370, ENSG0000…	1801	596	13041	1.66445	3.10845e-06	1.41294e-07	1.35867e-06
GOTERM_BP_FAT	GO:0006915~apoptosis	135	6.29371	1.08331e-09	ENSG00000064393, ENSG00000087074, ENSG00000149269, ENSG00000104081, ENSG00000108953, ENSG00000115415, ENSG00000126709, ENSG00000131238, ENSG00000106052, ENSG00000160255, ENSG00000140464, ENSG00000075240, ENSG00000028137, ENSG00000118689, ENSG00000196914, ENSG00000137824, ENSG00000111321, ENSG00000115310, ENSG00000136156, ENSG00000143878, ENSG00000003402, ENSG00000149273, ENSG00000180370, ENSG0000…	1801	588	13041	1.66247	4.63983e-06	2.01732e-07	2.02801e-06
SP_PIR_KEYWORDS	Apoptosis	81	3.77622	2.88197e-08	ENSG00000132792, ENSG00000131467, ENSG00000101966, ENSG00000064393, ENSG00000170248, ENSG00000140379, ENSG00000185825, ENSG00000087074, ENSG00000143384, ENSG00000149269, ENSG00000213585, ENSG00000168036, ENSG00000171862, ENSG00000105483, ENSG00000161011, ENSG00000099860, ENSG00000062598, ENSG00000104081, ENSG00000112977, ENSG00000106052, ENSG00000075240, ENSG00000028137, ENSG00000118689, ENSG0000…	2140	369	18260	1.87303	2.02312e-05	7.49312e-07	4.34785e-05
Annotation Cluster 10	Enrichment Score: 8.633723434464251
Category	Term	Count	%	PValue	Genes	List Total	Pop Hits	Pop Total	Fold Enrichment	Bonferroni	Benjamini	FDR
SP_PIR_KEYWORDS	rna-binding	144	6.71329	1.47092e-22	ENSG00000120948, ENSG00000215301, ENSG00000137628, ENSG00000107929, ENSG00000100201, ENSG00000136628, ENSG00000145907, ENSG00000138757, ENSG00000172660, ENSG00000124214, ENSG00000161813, ENSG00000124193, ENSG00000153250, ENSG00000125944, ENSG00000124788, ENSG00000108256, ENSG00000009307, ENSG00000156976, ENSG00000122068, ENSG00000004534, ENSG00000165119, ENSG00000106682, ENSG00000134698, ENSG0000…	2140	533	18260	2.30527	1.03259e-19	1.03259e-20	2.21909e-19
INTERPRO	IPR000504:RNA recognition motif, RNP-1	61	2.84382	3.09471e-10	ENSG00000120948, ENSG00000113742, ENSG00000119314, ENSG00000161547, ENSG00000107929, ENSG00000132463, ENSG00000145907, ENSG00000136527, ENSG00000138757, ENSG00000172660, ENSG00000124193, ENSG00000161813, ENSG00000125944, ENSG00000153250, ENSG00000136450, ENSG00000070756, ENSG00000004534, ENSG00000048740, ENSG00000126945, ENSG00000003756, ENSG00000152332, ENSG00000065526, ENSG00000100813, ENSG0000…	2028	207	15977	2.3216	7.9534e-07	7.9534e-07	5.47654e-07
SMART	SM00360:RRM	61	2.84382	5.21006e-10	ENSG00000120948, ENSG00000113742, ENSG00000119314, ENSG00000161547, ENSG00000107929, ENSG00000132463, ENSG00000145907, ENSG00000136527, ENSG00000138757, ENSG00000172660, ENSG00000124193, ENSG00000161813, ENSG00000125944, ENSG00000153250, ENSG00000136450, ENSG00000070756, ENSG00000004534, ENSG00000048740, ENSG00000126945, ENSG00000003756, ENSG00000152332, ENSG00000065526, ENSG00000100813, ENSG0000…	1135	207	8764	2.27544	1.98503e-07	1.98503e-07	7.21555e-07
UP_SEQ_FEATURE	domain:RRM 2	36	1.67832	7.42852e-10	ENSG00000113742, ENSG00000120948, ENSG00000119314, ENSG00000099783, ENSG00000116350, ENSG00000132463, ENSG00000100650, ENSG00000122566, ENSG00000104824, ENSG00000152795, ENSG00000135316, ENSG00000124193, ENSG00000063244, ENSG00000153250, ENSG00000125944, ENSG00000090621, ENSG00000131051, ENSG00000136450, ENSG00000070756, ENSG00000011304, ENSG00000048740, ENSG00000126945, ENSG00000003756, ENSG0000…	2139	99	18215	3.0966	3.94454e-06	1.97227e-06	1.42264e-06
UP_SEQ_FEATURE	domain:RRM 1	36	1.67832	7.42852e-10	ENSG00000113742, ENSG00000120948, ENSG00000119314, ENSG00000099783, ENSG00000116350, ENSG00000132463, ENSG00000100650, ENSG00000122566, ENSG00000104824, ENSG00000152795, ENSG00000135316, ENSG00000124193, ENSG00000063244, ENSG00000153250, ENSG00000125944, ENSG00000090621, ENSG00000131051, ENSG00000136450, ENSG00000070756, ENSG00000011304, ENSG00000048740, ENSG00000126945, ENSG00000003756, ENSG0000…	2139	99	18215	3.0966	3.94454e-06	1.97227e-06	1.42264e-06
INTERPRO	IPR012677:Nucleotide-binding, alpha-beta plait	60	2.7972	1.09223e-09	ENSG00000120948, ENSG00000113742, ENSG00000119314, ENSG00000161547, ENSG00000132463, ENSG00000145907, ENSG00000136527, ENSG00000138757, ENSG00000172660, ENSG00000124193, ENSG00000125944, ENSG00000153250, ENSG00000136450, ENSG00000070756, ENSG00000198242, ENSG00000004534, ENSG00000048740, ENSG00000126945, ENSG00000003756, ENSG00000152332, ENSG00000065526, ENSG00000100813, ENSG00000169813, ENSG0000…	2028	208	15977	2.27256	2.80702e-06	1.40351e-06	1.93285e-06
GOTERM_BP_FAT	GO:0008380~RNA splicing	73	3.40326	4.78326e-08	ENSG00000120948, ENSG00000161547, ENSG00000064607, ENSG00000116679, ENSG00000108819, ENSG00000099817, ENSG00000136527, ENSG00000144028, ENSG00000124193, ENSG00000125944, ENSG00000136450, ENSG00000070756, ENSG00000165119, ENSG00000126945, ENSG00000003756, ENSG00000169813, ENSG00000115875, ENSG00000133226, ENSG00000149532, ENSG00000090060, ENSG00000149187, ENSG00000152601, ENSG00000047315, ENSG0000…	1801	278	13041	1.90141	0.000204846	6.60859e-06	8.95446e-05
GOTERM_BP_FAT	GO:0006397~mRNA processing	77	3.58974	5.32347e-07	ENSG00000120948, ENSG00000119314, ENSG00000161547, ENSG00000064607, ENSG00000132463, ENSG00000099817, ENSG00000136527, ENSG00000144028, ENSG00000124193, ENSG00000125944, ENSG00000136450, ENSG00000070756, ENSG00000088930, ENSG00000165119, ENSG00000126945, ENSG00000048740, ENSG00000003756, ENSG00000169813, ENSG00000115875, ENSG00000133226, ENSG00000149532, ENSG00000090060, ENSG00000149187, ENSG0000…	1801	316	13041	1.76442	0.00227745	5.30229e-05	0.000996573
SP_PIR_KEYWORDS	mrna processing	58	2.70396	1.28408e-06	ENSG00000120948, ENSG00000161547, ENSG00000064607, ENSG00000136527, ENSG00000144028, ENSG00000124193, ENSG00000125944, ENSG00000136450, ENSG00000070756, ENSG00000088930, ENSG00000165119, ENSG00000048740, ENSG00000003756, ENSG00000169813, ENSG00000133226, ENSG00000115875, ENSG00000149532, ENSG00000090060, ENSG00000149187, ENSG00000164329, ENSG00000170144, ENSG00000065978, ENSG00000147140, ENSG0000…	2140	257	18260	1.92567	0.000901017	2.31131e-05	0.00193719
UP_SEQ_FEATURE	domain:RRM 3	19	0.885781	5.26632e-06	ENSG00000011304, ENSG00000119314, ENSG00000099783, ENSG00000126945, ENSG00000048740, ENSG00000065526, ENSG00000169045, ENSG00000169813, ENSG00000132463, ENSG00000104824, ENSG00000149187, ENSG00000135316, ENSG00000115053, ENSG00000063244, ENSG00000125944, ENSG00000163694, ENSG00000090621, ENSG00000131051, ENSG00000070756	2139	49	18215	3.30199	0.0275769	0.00310232	0.0100851
UP_SEQ_FEATURE	domain:RRM	25	1.1655	0.00434365	ENSG00000161547, ENSG00000147274, ENSG00000119707, ENSG00000107929, ENSG00000130811, ENSG00000145907, ENSG00000138757, ENSG00000136527, ENSG00000172660, ENSG00000161813, ENSG00000182944, ENSG00000162231, ENSG00000104852, ENSG00000102317, ENSG00000116754, ENSG00000004534, ENSG00000152332, ENSG00000115875, ENSG00000106682, ENSG00000149532, ENSG00000106263, ENSG00000099622, ENSG00000089280, ENSG0000…	2139	117	18215	1.81959	1	0.388481	7.99863
Annotation Cluster 11	Enrichment Score: 8.248501822767896
Category	Term	Count	%	PValue	Genes	List Total	Pop Hits	Pop Total	Fold Enrichment	Bonferroni	Benjamini	FDR
GOTERM_CC_FAT	GO:0043228~non-membrane-bounded organelle	456	21.2587	3.57906e-11	ENSG00000176658, ENSG00000126878, ENSG00000170759, ENSG00000138107, ENSG00000064393, ENSG00000136167, ENSG00000120438, ENSG00000100764, ENSG00000124614, ENSG00000156482, ENSG00000171223, ENSG00000197756, ENSG00000163682, ENSG00000130726, ENSG00000108256, ENSG00000166974, ENSG00000137824, ENSG00000113580, ENSG00000166441, ENSG00000198918, ENSG00000152818, ENSG00000087086, ENSG00000071626, ENSG0000…	1716	2510	12271	1.29913	2.31207e-08	1.10099e-09	5.33942e-08
GOTERM_CC_FAT	GO:0043232~intracellular non-membrane-bounded organelle	456	21.2587	3.57906e-11	ENSG00000176658, ENSG00000126878, ENSG00000170759, ENSG00000138107, ENSG00000064393, ENSG00000136167, ENSG00000120438, ENSG00000100764, ENSG00000124614, ENSG00000156482, ENSG00000171223, ENSG00000197756, ENSG00000163682, ENSG00000130726, ENSG00000108256, ENSG00000166974, ENSG00000137824, ENSG00000113580, ENSG00000166441, ENSG00000198918, ENSG00000152818, ENSG00000087086, ENSG00000071626, ENSG0000…	1716	2510	12271	1.29913	2.31207e-08	1.10099e-09	5.33942e-08
GOTERM_CC_FAT	GO:0005856~cytoskeleton	232	10.8159	0.000140267	ENSG00000107736, ENSG00000126878, ENSG00000176658, ENSG00000184640, ENSG00000138107, ENSG00000170759, ENSG00000205542, ENSG00000064393, ENSG00000136167, ENSG00000120438, ENSG00000077380, ENSG00000143149, ENSG00000124214, ENSG00000131236, ENSG00000166974, ENSG00000137824, ENSG00000163468, ENSG00000167460, ENSG00000163466, ENSG00000143549, ENSG00000152818, ENSG00000124831, ENSG00000158985, ENSG0000…	1716	1331	12271	1.24644	0.0866345	0.00164626	0.209054
Annotation Cluster 12	Enrichment Score: 7.824441306389338
Category	Term	Count	%	PValue	Genes	List Total	Pop Hits	Pop Total	Fold Enrichment	Bonferroni	Benjamini	FDR
SP_PIR_KEYWORDS	actin-binding	62	2.89044	3.29591e-09	ENSG00000177731, ENSG00000126878, ENSG00000176658, ENSG00000205542, ENSG00000108819, ENSG00000159023, ENSG00000136167, ENSG00000198898, ENSG00000131236, ENSG00000136068, ENSG00000167460, ENSG00000163466, ENSG00000138964, ENSG00000079819, ENSG00000125753, ENSG00000138434, ENSG00000042493, ENSG00000143549, ENSG00000152818, ENSG00000151914, ENSG00000203485, ENSG00000082397, ENSG00000002834, ENSG0000…	2140	241	18260	2.19514	2.31373e-06	9.64054e-08	4.97234e-06
GOTERM_MF_FAT	GO:0008092~cytoskeletal protein binding	116	5.40793	3.38491e-09	ENSG00000120948, ENSG00000143862, ENSG00000176658, ENSG00000126878, ENSG00000170759, ENSG00000205542, ENSG00000136167, ENSG00000156113, ENSG00000124198, ENSG00000131236, ENSG00000149925, ENSG00000166974, ENSG00000167460, ENSG00000138964, ENSG00000163466, ENSG00000125753, ENSG00000138434, ENSG00000143549, ENSG00000152818, ENSG00000203485, ENSG00000082397, ENSG00000142347, ENSG00000086062, ENSG0000…	1719	493	12491	1.70975	5.0435e-06	8.40585e-07	5.61959e-06
GOTERM_CC_FAT	GO:0015629~actin cytoskeleton	71	3.31002	5.0887e-08	ENSG00000118680, ENSG00000176658, ENSG00000126878, ENSG00000184640, ENSG00000138107, ENSG00000108819, ENSG00000159023, ENSG00000136167, ENSG00000198898, ENSG00000077380, ENSG00000138758, ENSG00000104081, ENSG00000131236, ENSG00000136068, ENSG00000149925, ENSG00000122545, ENSG00000092820, ENSG00000167460, ENSG00000163466, ENSG00000044115, ENSG00000079819, ENSG00000125753, ENSG00000042493, ENSG0000…	1716	265	12271	1.91591	3.28725e-05	1.21752e-06	7.59158e-05
GOTERM_MF_FAT	GO:0003779~actin binding	79	3.68298	8.87372e-08	ENSG00000177731, ENSG00000176658, ENSG00000126878, ENSG00000138095, ENSG00000205542, ENSG00000108819, ENSG00000159023, ENSG00000136167, ENSG00000197045, ENSG00000156113, ENSG00000198898, ENSG00000131236, ENSG00000136068, ENSG00000149925, ENSG00000092820, ENSG00000167460, ENSG00000163466, ENSG00000138964, ENSG00000079819, ENSG00000125753, ENSG00000138434, ENSG00000042493, ENSG00000143549, ENSG0000…	1719	315	12491	1.82238	0.00013221	1.46908e-05	0.000147321
Annotation Cluster 13	Enrichment Score: 7.712984052514079
Category	Term	Count	%	PValue	Genes	List Total	Pop Hits	Pop Total	Fold Enrichment	Bonferroni	Benjamini	FDR
GOTERM_BP_FAT	GO:0042981~regulation of apoptosis	184	8.57809	1.89298e-13	ENSG00000064393, ENSG00000197081, ENSG00000156113, ENSG00000101152, ENSG00000173039, ENSG00000108953, ENSG00000104081, ENSG00000115415, ENSG00000117450, ENSG00000126709, ENSG00000131238, ENSG00000106052, ENSG00000184216, ENSG00000140464, ENSG00000188229, ENSG00000168615, ENSG00000118689, ENSG00000051108, ENSG00000196914, ENSG00000113580, ENSG00000115310, ENSG00000166598, ENSG00000081237, ENSG0000…	1801	792	13041	1.68225	8.10742e-10	6.75618e-11	3.54361e-10
GOTERM_BP_FAT	GO:0043067~regulation of programmed cell death	184	8.57809	5.11654e-13	ENSG00000064393, ENSG00000197081, ENSG00000156113, ENSG00000101152, ENSG00000173039, ENSG00000108953, ENSG00000104081, ENSG00000115415, ENSG00000117450, ENSG00000126709, ENSG00000131238, ENSG00000106052, ENSG00000184216, ENSG00000140464, ENSG00000188229, ENSG00000168615, ENSG00000118689, ENSG00000051108, ENSG00000196914, ENSG00000113580, ENSG00000115310, ENSG00000166598, ENSG00000081237, ENSG0000…	1801	800	13041	1.66542	2.19162e-09	1.68586e-10	9.57934e-10
GOTERM_BP_FAT	GO:0010941~regulation of cell death	184	8.57809	7.27787e-13	ENSG00000064393, ENSG00000197081, ENSG00000156113, ENSG00000101152, ENSG00000173039, ENSG00000108953, ENSG00000104081, ENSG00000115415, ENSG00000117450, ENSG00000126709, ENSG00000131238, ENSG00000106052, ENSG00000184216, ENSG00000140464, ENSG00000188229, ENSG00000168615, ENSG00000118689, ENSG00000051108, ENSG00000196914, ENSG00000113580, ENSG00000115310, ENSG00000166598, ENSG00000081237, ENSG0000…	1801	803	13041	1.6592	3.11696e-09	2.2264e-10	1.36239e-09
GOTERM_BP_FAT	GO:0006916~anti-apoptosis	60	2.7972	1.37794e-08	ENSG00000187764, ENSG00000101966, ENSG00000140379, ENSG00000143384, ENSG00000173039, ENSG00000161011, ENSG00000126709, ENSG00000106052, ENSG00000184216, ENSG00000173757, ENSG00000118503, ENSG00000189403, ENSG00000166598, ENSG00000112096, ENSG00000221983, ENSG00000110422, ENSG00000198959, ENSG00000134250, ENSG00000003402, ENSG00000171867, ENSG00000142208, ENSG00000143947, ENSG00000084207, ENSG0000…	1801	205	13041	2.11931	5.90153e-05	2.10775e-06	2.57956e-05
GOTERM_BP_FAT	GO:0043065~positive regulation of apoptosis	98	4.56876	1.90969e-07	ENSG00000064393, ENSG00000156113, ENSG00000108953, ENSG00000117450, ENSG00000115415, ENSG00000140464, ENSG00000188229, ENSG00000118689, ENSG00000196914, ENSG00000113580, ENSG00000081237, ENSG00000136156, ENSG00000196712, ENSG00000086062, ENSG00000003402, ENSG00000092929, ENSG00000149273, ENSG00000143947, ENSG00000176046, ENSG00000132694, ENSG00000186350, ENSG00000124126, ENSG00000131979, ENSG0000…	1801	424	13041	1.67362	0.000817587	2.27198e-05	0.000357502
GOTERM_BP_FAT	GO:0043068~positive regulation of programmed cell death	98	4.56876	2.70726e-07	ENSG00000064393, ENSG00000156113, ENSG00000108953, ENSG00000117450, ENSG00000115415, ENSG00000140464, ENSG00000188229, ENSG00000118689, ENSG00000196914, ENSG00000113580, ENSG00000081237, ENSG00000136156, ENSG00000196712, ENSG00000086062, ENSG00000003402, ENSG00000092929, ENSG00000149273, ENSG00000143947, ENSG00000176046, ENSG00000132694, ENSG00000186350, ENSG00000124126, ENSG00000131979, ENSG0000…	1801	427	13041	1.66186	0.00115885	3.05132e-05	0.000506809
GOTERM_BP_FAT	GO:0010942~positive regulation of cell death	98	4.56876	3.40914e-07	ENSG00000064393, ENSG00000156113, ENSG00000108953, ENSG00000117450, ENSG00000115415, ENSG00000140464, ENSG00000188229, ENSG00000118689, ENSG00000196914, ENSG00000113580, ENSG00000081237, ENSG00000136156, ENSG00000196712, ENSG00000086062, ENSG00000003402, ENSG00000092929, ENSG00000149273, ENSG00000143947, ENSG00000176046, ENSG00000132694, ENSG00000186350, ENSG00000124126, ENSG00000131979, ENSG0000…	1801	429	13041	1.65412	0.00145907	3.65027e-05	0.000638204
GOTERM_BP_FAT	GO:0043066~negative regulation of apoptosis	84	3.91608	3.45726e-07	ENSG00000187764, ENSG00000101966, ENSG00000064393, ENSG00000140379, ENSG00000143384, ENSG00000171862, ENSG00000161011, ENSG00000173039, ENSG00000101152, ENSG00000140564, ENSG00000126709, ENSG00000131238, ENSG00000106052, ENSG00000184216, ENSG00000067900, ENSG00000060138, ENSG00000173757, ENSG00000118503, ENSG00000112096, ENSG00000166598, ENSG00000189403, ENSG00000221983, ENSG00000110422, ENSG0000…	1801	351	13041	1.73288	0.00147965	3.61151e-05	0.000647212
GOTERM_BP_FAT	GO:0043069~negative regulation of programmed cell death	84	3.91608	6.47252e-07	ENSG00000187764, ENSG00000101966, ENSG00000064393, ENSG00000140379, ENSG00000143384, ENSG00000171862, ENSG00000161011, ENSG00000173039, ENSG00000101152, ENSG00000140564, ENSG00000126709, ENSG00000131238, ENSG00000106052, ENSG00000184216, ENSG00000067900, ENSG00000060138, ENSG00000173757, ENSG00000118503, ENSG00000112096, ENSG00000166598, ENSG00000189403, ENSG00000221983, ENSG00000110422, ENSG0000…	1801	356	13041	1.70855	0.00276834	6.30021e-05	0.00121168
GOTERM_BP_FAT	GO:0060548~negative regulation of cell death	84	3.91608	7.31308e-07	ENSG00000187764, ENSG00000101966, ENSG00000064393, ENSG00000140379, ENSG00000143384, ENSG00000171862, ENSG00000161011, ENSG00000173039, ENSG00000101152, ENSG00000140564, ENSG00000126709, ENSG00000131238, ENSG00000106052, ENSG00000184216, ENSG00000067900, ENSG00000060138, ENSG00000173757, ENSG00000118503, ENSG00000112096, ENSG00000166598, ENSG00000189403, ENSG00000221983, ENSG00000110422, ENSG0000…	1801	357	13041	1.70376	0.00312729	6.96019e-05	0.00136903
GOTERM_BP_FAT	GO:0006917~induction of apoptosis	71	3.31002	2.985e-05	ENSG00000139842, ENSG00000064393, ENSG00000117362, ENSG00000171862, ENSG00000161011, ENSG00000167531, ENSG00000108953, ENSG00000117450, ENSG00000115415, ENSG00000112977, ENSG00000137462, ENSG00000140464, ENSG00000100030, ENSG00000188229, ENSG00000118689, ENSG00000196914, ENSG00000196954, ENSG00000221983, ENSG00000136156, ENSG00000182985, ENSG00000198959, ENSG00000134250, ENSG00000155090, ENSG0000…	1801	316	13041	1.62693	0.120014	0.00135918	0.0558658
GOTERM_BP_FAT	GO:0012502~induction of programmed cell death	71	3.31002	3.32543e-05	ENSG00000139842, ENSG00000064393, ENSG00000117362, ENSG00000171862, ENSG00000161011, ENSG00000167531, ENSG00000108953, ENSG00000117450, ENSG00000115415, ENSG00000112977, ENSG00000137462, ENSG00000140464, ENSG00000100030, ENSG00000188229, ENSG00000118689, ENSG00000196914, ENSG00000196954, ENSG00000221983, ENSG00000136156, ENSG00000182985, ENSG00000198959, ENSG00000134250, ENSG00000155090, ENSG0000…	1801	317	13041	1.6218	0.132752	0.00148255	0.0622351
Annotation Cluster 14	Enrichment Score: 7.5321728379035955
Category	Term	Count	%	PValue	Genes	List Total	Pop Hits	Pop Total	Fold Enrichment	Bonferroni	Benjamini	FDR
SP_PIR_KEYWORDS	nucleotide-binding	308	14.359	8.84093e-18	ENSG00000071242, ENSG00000215301, ENSG00000100077, ENSG00000123983, ENSG00000176658, ENSG00000184640, ENSG00000170759, ENSG00000138107, ENSG00000137628, ENSG00000064393, ENSG00000090376, ENSG00000197142, ENSG00000120438, ENSG00000101336, ENSG00000100764, ENSG00000145907, ENSG00000184743, ENSG00000160883, ENSG00000149269, ENSG00000103222, ENSG00000141503, ENSG00000144028, ENSG00000099246, ENSG0000…	2140	1662	18260	1.58127	6.20634e-15	5.17195e-16	1.33378e-14
GOTERM_MF_FAT	GO:0000166~nucleotide binding	416	19.3939	3.94333e-14	ENSG00000215301, ENSG00000100077, ENSG00000176658, ENSG00000170759, ENSG00000138107, ENSG00000137628, ENSG00000064393, ENSG00000197142, ENSG00000101336, ENSG00000120438, ENSG00000100764, ENSG00000159692, ENSG00000103222, ENSG00000141503, ENSG00000144028, ENSG00000099246, ENSG00000153250, ENSG00000184216, ENSG00000156976, ENSG00000006451, ENSG00000144118, ENSG00000136156, ENSG00000000938, ENSG0000…	1719	2190	12491	1.38029	5.87252e-11	1.95751e-11	6.54365e-11
SP_PIR_KEYWORDS	atp-binding	235	10.9557	9.17067e-12	ENSG00000071242, ENSG00000215301, ENSG00000100077, ENSG00000123983, ENSG00000176658, ENSG00000138107, ENSG00000170759, ENSG00000137628, ENSG00000064393, ENSG00000090376, ENSG00000197142, ENSG00000120438, ENSG00000101336, ENSG00000145907, ENSG00000100764, ENSG00000160883, ENSG00000149269, ENSG00000103222, ENSG00000141503, ENSG00000144028, ENSG00000184216, ENSG00000156976, ENSG00000163468, ENSG0000…	2140	1312	18260	1.52834	6.43781e-09	3.2189e-10	1.38352e-08
GOTERM_MF_FAT	GO:0032553~ribonucleotide binding	327	15.2448	7.17582e-09	ENSG00000071242, ENSG00000215301, ENSG00000100077, ENSG00000123983, ENSG00000176658, ENSG00000184640, ENSG00000170759, ENSG00000138107, ENSG00000137628, ENSG00000064393, ENSG00000090376, ENSG00000197142, ENSG00000120438, ENSG00000101336, ENSG00000100764, ENSG00000145907, ENSG00000184743, ENSG00000160883, ENSG00000149269, ENSG00000103222, ENSG00000141503, ENSG00000144028, ENSG00000099246, ENSG0000…	1719	1792	12491	1.32596	1.06919e-05	1.52742e-06	1.19132e-05
GOTERM_MF_FAT	GO:0032555~purine ribonucleotide binding	327	15.2448	7.17582e-09	ENSG00000071242, ENSG00000215301, ENSG00000100077, ENSG00000123983, ENSG00000176658, ENSG00000184640, ENSG00000170759, ENSG00000138107, ENSG00000137628, ENSG00000064393, ENSG00000090376, ENSG00000197142, ENSG00000120438, ENSG00000101336, ENSG00000100764, ENSG00000145907, ENSG00000184743, ENSG00000160883, ENSG00000149269, ENSG00000103222, ENSG00000141503, ENSG00000144028, ENSG00000099246, ENSG0000…	1719	1792	12491	1.32596	1.06919e-05	1.52742e-06	1.19132e-05
GOTERM_MF_FAT	GO:0017076~purine nucleotide binding	337	15.711	1.73638e-08	ENSG00000071242, ENSG00000215301, ENSG00000100077, ENSG00000123983, ENSG00000176658, ENSG00000184640, ENSG00000170759, ENSG00000138107, ENSG00000137628, ENSG00000064393, ENSG00000090376, ENSG00000197142, ENSG00000120438, ENSG00000101336, ENSG00000100764, ENSG00000145907, ENSG00000184743, ENSG00000160883, ENSG00000149269, ENSG00000103222, ENSG00000141503, ENSG00000144028, ENSG00000099246, ENSG0000…	1719	1872	12491	1.30811	2.58718e-05	3.23401e-06	2.88273e-05
GOTERM_MF_FAT	GO:0005524~ATP binding	256	11.9347	5.49429e-06	ENSG00000071242, ENSG00000215301, ENSG00000100077, ENSG00000123983, ENSG00000176658, ENSG00000138107, ENSG00000170759, ENSG00000137628, ENSG00000064393, ENSG00000090376, ENSG00000197142, ENSG00000120438, ENSG00000101336, ENSG00000100764, ENSG00000145907, ENSG00000160883, ENSG00000149269, ENSG00000103222, ENSG00000141503, ENSG00000144028, ENSG00000099246, ENSG00000184216, ENSG00000156976, ENSG0000…	1719	1446	12491	1.28645	0.00815309	0.000430776	0.00912118
GOTERM_MF_FAT	GO:0032559~adenyl ribonucleotide binding	258	12.028	7.96517e-06	ENSG00000071242, ENSG00000215301, ENSG00000100077, ENSG00000123983, ENSG00000176658, ENSG00000138107, ENSG00000170759, ENSG00000137628, ENSG00000064393, ENSG00000090376, ENSG00000197142, ENSG00000120438, ENSG00000101336, ENSG00000100764, ENSG00000145907, ENSG00000160883, ENSG00000149269, ENSG00000103222, ENSG00000141503, ENSG00000144028, ENSG00000099246, ENSG00000184216, ENSG00000156976, ENSG0000…	1719	1466	12491	1.27881	0.011798	0.000539316	0.0132229
GOTERM_MF_FAT	GO:0030554~adenyl nucleotide binding	268	12.4942	1.43655e-05	ENSG00000071242, ENSG00000215301, ENSG00000100077, ENSG00000123983, ENSG00000176658, ENSG00000170759, ENSG00000138107, ENSG00000137628, ENSG00000064393, ENSG00000090376, ENSG00000197142, ENSG00000120438, ENSG00000101336, ENSG00000100764, ENSG00000145907, ENSG00000160883, ENSG00000149269, ENSG00000103222, ENSG00000141503, ENSG00000144028, ENSG00000099246, ENSG00000184216, ENSG00000156976, ENSG0000…	1719	1544	12491	1.26127	0.0211773	0.000930208	0.0238468
GOTERM_MF_FAT	GO:0001882~nucleoside binding	272	12.6807	2.31522e-05	ENSG00000071242, ENSG00000215301, ENSG00000100077, ENSG00000123983, ENSG00000176658, ENSG00000170759, ENSG00000138107, ENSG00000137628, ENSG00000064393, ENSG00000090376, ENSG00000197142, ENSG00000120438, ENSG00000101336, ENSG00000100764, ENSG00000145907, ENSG00000160883, ENSG00000149269, ENSG00000103222, ENSG00000141503, ENSG00000144028, ENSG00000099246, ENSG00000184216, ENSG00000156976, ENSG0000…	1719	1579	12491	1.25172	0.0339089	0.00132593	0.0384301
GOTERM_MF_FAT	GO:0001883~purine nucleoside binding	270	12.5874	2.59931e-05	ENSG00000071242, ENSG00000215301, ENSG00000100077, ENSG00000123983, ENSG00000176658, ENSG00000170759, ENSG00000138107, ENSG00000137628, ENSG00000064393, ENSG00000090376, ENSG00000197142, ENSG00000120438, ENSG00000101336, ENSG00000100764, ENSG00000145907, ENSG00000160883, ENSG00000149269, ENSG00000103222, ENSG00000141503, ENSG00000144028, ENSG00000099246, ENSG00000184216, ENSG00000156976, ENSG0000…	1719	1568	12491	1.25124	0.0379897	0.00133463	0.0431447
SP_PIR_KEYWORDS	kinase	114	5.31469	7.30694e-05	ENSG00000071242, ENSG00000100077, ENSG00000064393, ENSG00000008130, ENSG00000090376, ENSG00000101336, ENSG00000149269, ENSG00000160883, ENSG00000130175, ENSG00000141503, ENSG00000178950, ENSG00000073331, ENSG00000204217, ENSG00000184216, ENSG00000198793, ENSG00000159322, ENSG00000112062, ENSG00000163513, ENSG00000114354, ENSG00000173020, ENSG00000009954, ENSG00000106683, ENSG00000000938, ENSG0000…	2140	681	18260	1.42838	0.0500031	0.000869056	0.110179
UP_SEQ_FEATURE	nucleotide phosphate-binding region:ATP	150	6.99301	0.000152753	ENSG00000071242, ENSG00000215301, ENSG00000100077, ENSG00000176658, ENSG00000170759, ENSG00000137628, ENSG00000064393, ENSG00000080503, ENSG00000090376, ENSG00000100201, ENSG00000101336, ENSG00000136628, ENSG00000100764, ENSG00000149269, ENSG00000160883, ENSG00000141503, ENSG00000144028, ENSG00000126261, ENSG00000184216, ENSG00000204217, ENSG00000106105, ENSG00000065427, ENSG00000112062, ENSG0000…	2139	956	18215	1.33614	0.555668	0.0417953	0.292134
Annotation Cluster 15	Enrichment Score: 6.995842630441593
Category	Term	Count	%	PValue	Genes	List Total	Pop Hits	Pop Total	Fold Enrichment	Bonferroni	Benjamini	FDR
GOTERM_BP_FAT	GO:0030036~actin cytoskeleton organization	65	3.0303	3.13541e-09	ENSG00000179218, ENSG00000205542, ENSG00000108819, ENSG00000159023, ENSG00000136167, ENSG00000198898, ENSG00000131236, ENSG00000198752, ENSG00000136068, ENSG00000149925, ENSG00000145819, ENSG00000017260, ENSG00000067900, ENSG00000092820, ENSG00000006451, ENSG00000079819, ENSG00000125753, ENSG00000137575, ENSG00000106683, ENSG00000151914, ENSG00000203485, ENSG00000082397, ENSG00000196712, ENSG0000…	1801	222	13041	2.12011	1.34289e-05	5.37158e-07	5.86963e-06
GOTERM_BP_FAT	GO:0030029~actin filament-based process	68	3.17016	3.26582e-09	ENSG00000179218, ENSG00000205542, ENSG00000108819, ENSG00000159023, ENSG00000136167, ENSG00000198898, ENSG00000131236, ENSG00000198752, ENSG00000136068, ENSG00000149925, ENSG00000145819, ENSG00000017260, ENSG00000067900, ENSG00000092820, ENSG00000006451, ENSG00000079819, ENSG00000125753, ENSG00000137575, ENSG00000106683, ENSG00000151914, ENSG00000203485, ENSG00000082397, ENSG00000196712, ENSG0000…	1801	237	13041	2.07758	1.39874e-05	5.37981e-07	6.11376e-06
GOTERM_BP_FAT	GO:0007010~cytoskeleton organization	88	4.10256	0.000100505	ENSG00000179218, ENSG00000205542, ENSG00000108819, ENSG00000159023, ENSG00000136167, ENSG00000135596, ENSG00000198898, ENSG00000149269, ENSG00000168036, ENSG00000131236, ENSG00000198752, ENSG00000136068, ENSG00000145819, ENSG00000149925, ENSG00000017260, ENSG00000067900, ENSG00000092820, ENSG00000006451, ENSG00000079819, ENSG00000125753, ENSG00000137575, ENSG00000106683, ENSG00000151914, ENSG0000…	1801	428	13041	1.4888	0.349805	0.00364151	0.187981
Annotation Cluster 16	Enrichment Score: 5.929515552939749
Category	Term	Count	%	PValue	Genes	List Total	Pop Hits	Pop Total	Fold Enrichment	Bonferroni	Benjamini	FDR
GOTERM_BP_FAT	GO:0000375~RNA splicing, via transesterification reactions	52	2.42424	5.28895e-10	ENSG00000161547, ENSG00000136527, ENSG00000099817, ENSG00000124193, ENSG00000144028, ENSG00000125944, ENSG00000136450, ENSG00000165119, ENSG00000126945, ENSG00000003756, ENSG00000169813, ENSG00000133226, ENSG00000115875, ENSG00000149532, ENSG00000149187, ENSG00000090060, ENSG00000152601, ENSG00000047315, ENSG00000170144, ENSG00000138668, ENSG00000169564, ENSG00000065978, ENSG00000099783, ENSG0000…	1801	153	13041	2.46099	2.26526e-06	1.07869e-07	9.90116e-07
GOTERM_BP_FAT	GO:0000377~RNA splicing, via transesterification reactions with bulged adenosine as nucleophile	52	2.42424	5.28895e-10	ENSG00000161547, ENSG00000136527, ENSG00000099817, ENSG00000124193, ENSG00000144028, ENSG00000125944, ENSG00000136450, ENSG00000165119, ENSG00000126945, ENSG00000003756, ENSG00000169813, ENSG00000133226, ENSG00000115875, ENSG00000149532, ENSG00000149187, ENSG00000090060, ENSG00000152601, ENSG00000047315, ENSG00000170144, ENSG00000138668, ENSG00000169564, ENSG00000065978, ENSG00000099783, ENSG0000…	1801	153	13041	2.46099	2.26526e-06	1.07869e-07	9.90116e-07
GOTERM_BP_FAT	GO:0000398~nuclear mRNA splicing, via spliceosome	52	2.42424	5.28895e-10	ENSG00000161547, ENSG00000136527, ENSG00000099817, ENSG00000124193, ENSG00000144028, ENSG00000125944, ENSG00000136450, ENSG00000165119, ENSG00000126945, ENSG00000003756, ENSG00000169813, ENSG00000133226, ENSG00000115875, ENSG00000149532, ENSG00000149187, ENSG00000090060, ENSG00000152601, ENSG00000047315, ENSG00000170144, ENSG00000138668, ENSG00000169564, ENSG00000065978, ENSG00000099783, ENSG0000…	1801	153	13041	2.46099	2.26526e-06	1.07869e-07	9.90116e-07
GOTERM_BP_FAT	GO:0008380~RNA splicing	73	3.40326	4.78326e-08	ENSG00000120948, ENSG00000161547, ENSG00000064607, ENSG00000116679, ENSG00000108819, ENSG00000099817, ENSG00000136527, ENSG00000144028, ENSG00000124193, ENSG00000125944, ENSG00000136450, ENSG00000070756, ENSG00000165119, ENSG00000126945, ENSG00000003756, ENSG00000169813, ENSG00000115875, ENSG00000133226, ENSG00000149532, ENSG00000090060, ENSG00000149187, ENSG00000152601, ENSG00000047315, ENSG0000…	1801	278	13041	1.90141	0.000204846	6.60859e-06	8.95446e-05
GOTERM_BP_FAT	GO:0016071~mRNA metabolic process	87	4.05594	2.49271e-07	ENSG00000120948, ENSG00000119314, ENSG00000161547, ENSG00000064607, ENSG00000132463, ENSG00000099817, ENSG00000136527, ENSG00000144028, ENSG00000124193, ENSG00000104408, ENSG00000125944, ENSG00000198952, ENSG00000136450, ENSG00000070756, ENSG00000088930, ENSG00000185650, ENSG00000165119, ENSG00000126945, ENSG00000048740, ENSG00000003756, ENSG00000169813, ENSG00000115875, ENSG00000133226, ENSG0000…	1801	365	13041	1.72593	0.00106706	2.88544e-05	0.000466645
GOTERM_BP_FAT	GO:0006397~mRNA processing	77	3.58974	5.32347e-07	ENSG00000120948, ENSG00000119314, ENSG00000161547, ENSG00000064607, ENSG00000132463, ENSG00000099817, ENSG00000136527, ENSG00000144028, ENSG00000124193, ENSG00000125944, ENSG00000136450, ENSG00000070756, ENSG00000088930, ENSG00000165119, ENSG00000126945, ENSG00000048740, ENSG00000003756, ENSG00000169813, ENSG00000115875, ENSG00000133226, ENSG00000149532, ENSG00000090060, ENSG00000149187, ENSG0000…	1801	316	13041	1.76442	0.00227745	5.30229e-05	0.000996573
SP_PIR_KEYWORDS	mrna processing	58	2.70396	1.28408e-06	ENSG00000120948, ENSG00000161547, ENSG00000064607, ENSG00000136527, ENSG00000144028, ENSG00000124193, ENSG00000125944, ENSG00000136450, ENSG00000070756, ENSG00000088930, ENSG00000165119, ENSG00000048740, ENSG00000003756, ENSG00000169813, ENSG00000133226, ENSG00000115875, ENSG00000149532, ENSG00000090060, ENSG00000149187, ENSG00000164329, ENSG00000170144, ENSG00000065978, ENSG00000147140, ENSG0000…	2140	257	18260	1.92567	0.000901017	2.31131e-05	0.00193719
SP_PIR_KEYWORDS	mrna splicing	49	2.28438	2.02314e-06	ENSG00000120948, ENSG00000161547, ENSG00000064607, ENSG00000136527, ENSG00000124193, ENSG00000144028, ENSG00000125944, ENSG00000070756, ENSG00000136450, ENSG00000165119, ENSG00000003756, ENSG00000169813, ENSG00000133226, ENSG00000115875, ENSG00000170144, ENSG00000065978, ENSG00000147140, ENSG00000099783, ENSG00000147274, ENSG00000119707, ENSG00000116350, ENSG00000100650, ENSG00000122566, ENSG0000…	2140	206	18260	2.02963	0.00141924	3.15605e-05	0.00305214
GOTERM_BP_FAT	GO:0006396~RNA processing	108	5.03497	3.61668e-05	ENSG00000120948, ENSG00000100201, ENSG00000099817, ENSG00000144028, ENSG00000124193, ENSG00000125944, ENSG00000153250, ENSG00000124788, ENSG00000004534, ENSG00000165119, ENSG00000149532, ENSG00000164329, ENSG00000047315, ENSG00000138668, ENSG00000175387, ENSG00000121774, ENSG00000065978, ENSG00000147140, ENSG00000099783, ENSG00000119707, ENSG00000100650, ENSG00000138326, ENSG00000105193, ENSG0000…	1801	536	13041	1.459	0.143504	0.00156348	0.0676842
SP_PIR_KEYWORDS	Spliceosome	27	1.25874	0.00117054	ENSG00000099783, ENSG00000147274, ENSG00000122566, ENSG00000135316, ENSG00000153187, ENSG00000189091, ENSG00000144028, ENSG00000063244, ENSG00000125944, ENSG00000174243, ENSG00000070756, ENSG00000136450, ENSG00000168066, ENSG00000165119, ENSG00000003756, ENSG00000169045, ENSG00000169813, ENSG00000133226, ENSG00000167978, ENSG00000087365, ENSG00000108654, ENSG00000174231, ENSG00000170144, ENSG0000…	2140	119	18260	1.93599	0.560535	0.0099767	1.75143
GOTERM_CC_FAT	GO:0005681~spliceosome	32	1.49184	0.00190713	ENSG00000099783, ENSG00000147274, ENSG00000106615, ENSG00000116679, ENSG00000122566, ENSG00000135316, ENSG00000153187, ENSG00000189091, ENSG00000144028, ENSG00000063244, ENSG00000125944, ENSG00000174243, ENSG00000136450, ENSG00000070756, ENSG00000104852, ENSG00000168066, ENSG00000109606, ENSG00000165119, ENSG00000095787, ENSG00000003756, ENSG00000169045, ENSG00000169813, ENSG00000133226, ENSG0000…	1716	131	12271	1.74679	0.708637	0.0154887	2.80771
KEGG_PATHWAY	hsa03040:Spliceosome	32	1.49184	0.0355976	ENSG00000132792, ENSG00000109971, ENSG00000198231, ENSG00000099783, ENSG00000161547, ENSG00000147274, ENSG00000119707, ENSG00000116350, ENSG00000100650, ENSG00000136527, ENSG00000153187, ENSG00000124193, ENSG00000189091, ENSG00000144028, ENSG00000063244, ENSG00000174243, ENSG00000196504, ENSG00000136450, ENSG00000104852, ENSG00000084463, ENSG00000109606, ENSG00000165119, ENSG00000100813, ENSG0000…	907	124	4964	1.41238	0.998585	0.180292	36.0379
Annotation Cluster 17	Enrichment Score: 5.226617228356128
Category	Term	Count	%	PValue	Genes	List Total	Pop Hits	Pop Total	Fold Enrichment	Bonferroni	Benjamini	FDR
GOTERM_CC_FAT	GO:0000267~cell fraction	215	10.0233	1.16554e-08	ENSG00000123983, ENSG00000075651, ENSG00000197142, ENSG00000126777, ENSG00000086598, ENSG00000103222, ENSG00000113441, ENSG00000204525, ENSG00000131238, ENSG00000140464, ENSG00000089057, ENSG00000057252, ENSG00000198911, ENSG00000035681, ENSG00000107521, ENSG00000166598, ENSG00000085063, ENSG00000152818, ENSG00000143543, ENSG00000166340, ENSG00000156052, ENSG00000173786, ENSG00000167468, ENSG0000…	1716	1074	12271	1.43152	7.52937e-06	3.01176e-07	1.73881e-05
GOTERM_CC_FAT	GO:0005626~insoluble fraction	158	7.36597	2.8322e-05	ENSG00000158669, ENSG00000123983, ENSG00000075651, ENSG00000197081, ENSG00000197142, ENSG00000130830, ENSG00000086598, ENSG00000126777, ENSG00000103222, ENSG00000113441, ENSG00000204525, ENSG00000131238, ENSG00000089057, ENSG00000140464, ENSG00000114770, ENSG00000057252, ENSG00000028137, ENSG00000198911, ENSG00000118689, ENSG00000111885, ENSG00000107521, ENSG00000114353, ENSG00000166598, ENSG0000…	1716	831	12271	1.35962	0.0181299	0.000389206	0.0422438
GOTERM_CC_FAT	GO:0005624~membrane fraction	145	6.75991	0.000633136	ENSG00000158669, ENSG00000123983, ENSG00000075651, ENSG00000197081, ENSG00000197142, ENSG00000130830, ENSG00000086598, ENSG00000126777, ENSG00000103222, ENSG00000113441, ENSG00000204525, ENSG00000131238, ENSG00000089057, ENSG00000114770, ENSG00000057252, ENSG00000028137, ENSG00000198911, ENSG00000118689, ENSG00000111885, ENSG00000107521, ENSG00000114353, ENSG00000166598, ENSG00000173020, ENSG0000…	1716	801	12271	1.29449	0.335776	0.00637235	0.940393
Annotation Cluster 18	Enrichment Score: 5.060398287478134
Category	Term	Count	%	PValue	Genes	List Total	Pop Hits	Pop Total	Fold Enrichment	Bonferroni	Benjamini	FDR
SP_PIR_KEYWORDS	Initiation factor	22	1.02564	8.68077e-08	ENSG00000175390, ENSG00000107581, ENSG00000100129, ENSG00000130811, ENSG00000110321, ENSG00000106682, ENSG00000173674, ENSG00000134698, ENSG00000075151, ENSG00000147677, ENSG00000106263, ENSG00000130741, ENSG00000100664, ENSG00000158417, ENSG00000104408, ENSG00000178982, ENSG00000161960, ENSG00000134001, ENSG00000100353, ENSG00000156976, ENSG00000084623, ENSG00000149100	2140	51	18260	3.68078	6.09372e-05	2.0313e-06	0.000130961
GOTERM_MF_FAT	GO:0008135~translation factor activity, nucleic acid binding	33	1.53846	7.86672e-07	ENSG00000175390, ENSG00000107581, ENSG00000100129, ENSG00000103342, ENSG00000130811, ENSG00000075151, ENSG00000147677, ENSG00000104529, ENSG00000158417, ENSG00000104408, ENSG00000178952, ENSG00000161960, ENSG00000167658, ENSG00000156508, ENSG00000134001, ENSG00000100353, ENSG00000089154, ENSG00000156976, ENSG00000084623, ENSG00000114942, ENSG00000110321, ENSG00000173674, ENSG00000106682, ENSG0000…	1719	96	12491	2.49784	0.00117146	0.000106553	0.00130602
GOTERM_CC_FAT	GO:0005852~eukaryotic translation initiation factor 3 complex	11	0.512821	4.25423e-06	ENSG00000175390, ENSG00000104408, ENSG00000107581, ENSG00000178982, ENSG00000100129, ENSG00000130811, ENSG00000147677, ENSG00000100353, ENSG00000106263, ENSG00000084623, ENSG00000149100	1716	15	12271	5.24402	0.00274447	7.04652e-05	0.00634649
GOTERM_MF_FAT	GO:0003743~translation initiation factor activity	23	1.07226	5.22965e-06	ENSG00000175390, ENSG00000107581, ENSG00000100129, ENSG00000130811, ENSG00000110321, ENSG00000106682, ENSG00000173674, ENSG00000134698, ENSG00000075151, ENSG00000147677, ENSG00000106263, ENSG00000130741, ENSG00000100664, ENSG00000104093, ENSG00000158417, ENSG00000104408, ENSG00000178982, ENSG00000161960, ENSG00000134001, ENSG00000100353, ENSG00000156976, ENSG00000084623, ENSG00000149100	1719	59	12491	2.83268	0.00776192	0.000432806	0.00868187
GOTERM_BP_FAT	GO:0006413~translational initiation	18	0.839161	3.75129e-05	ENSG00000175390, ENSG00000107581, ENSG00000100129, ENSG00000130811, ENSG00000173674, ENSG00000147677, ENSG00000106263, ENSG00000130741, ENSG00000100664, ENSG00000104093, ENSG00000104408, ENSG00000178982, ENSG00000149273, ENSG00000145425, ENSG00000100353, ENSG00000083845, ENSG00000084623, ENSG00000149100	1801	44	13041	2.96222	0.148428	0.00158953	0.0702025
GOTERM_BP_FAT	GO:0006446~regulation of translational initiation	13	0.606061	0.007617	ENSG00000110321, ENSG00000106682, ENSG00000075151, ENSG00000147677, ENSG00000106211, ENSG00000106263, ENSG00000100664, ENSG00000158417, ENSG00000148730, ENSG00000104408, ENSG00000178982, ENSG00000134001, ENSG00000156976	1801	41	13041	2.29592	1	0.10575	13.3367
Annotation Cluster 19	Enrichment Score: 4.8241478032189065
Category	Term	Count	%	PValue	Genes	List Total	Pop Hits	Pop Total	Fold Enrichment	Bonferroni	Benjamini	FDR
GOTERM_BP_FAT	GO:0006954~inflammatory response	74	3.44988	2.99284e-06	ENSG00000173369, ENSG00000088827, ENSG00000072274, ENSG00000175899, ENSG00000170345, ENSG00000173039, ENSG00000129277, ENSG00000137462, ENSG00000168610, ENSG00000160255, ENSG00000158769, ENSG00000070614, ENSG00000028137, ENSG00000118785, ENSG00000179583, ENSG00000005844, ENSG00000173757, ENSG00000173372, ENSG00000006074, ENSG00000182326, ENSG00000086062, ENSG00000155659, ENSG00000142208, ENSG0000…	1801	313	13041	1.71192	0.0127365	0.000217237	0.00560258
GOTERM_BP_FAT	GO:0009611~response to wounding	105	4.8951	2.5946e-05	ENSG00000088827, ENSG00000173369, ENSG00000072274, ENSG00000188313, ENSG00000175899, ENSG00000173039, ENSG00000140526, ENSG00000168610, ENSG00000160255, ENSG00000158769, ENSG00000028137, ENSG00000005844, ENSG00000120063, ENSG00000163513, ENSG00000085063, ENSG00000173372, ENSG00000110756, ENSG00000196712, ENSG00000086062, ENSG00000155659, ENSG00000067082, ENSG00000156052, ENSG00000011422, ENSG0000…	1801	514	13041	1.47919	0.105176	0.00127652	0.0485609
GOTERM_BP_FAT	GO:0006952~defense response	116	5.40793	4.33914e-05	ENSG00000088827, ENSG00000173369, ENSG00000072274, ENSG00000075651, ENSG00000175899, ENSG00000101336, ENSG00000173039, ENSG00000117450, ENSG00000204525, ENSG00000168610, ENSG00000160255, ENSG00000158769, ENSG00000137161, ENSG00000028137, ENSG00000188229, ENSG00000005844, ENSG00000161921, ENSG00000081237, ENSG00000173372, ENSG00000000938, ENSG00000142347, ENSG00000012223, ENSG00000086062, ENSG0000…	1801	587	13041	1.43093	0.169601	0.00175176	0.0811994
Annotation Cluster 20	Enrichment Score: 4.756777021895862
Category	Term	Count	%	PValue	Genes	List Total	Pop Hits	Pop Total	Fold Enrichment	Bonferroni	Benjamini	FDR
GOTERM_CC_FAT	GO:0043233~organelle lumen	326	15.1981	6.60099e-08	ENSG00000120948, ENSG00000071242, ENSG00000215301, ENSG00000064393, ENSG00000100764, ENSG00000171223, ENSG00000159692, ENSG00000167986, ENSG00000115415, ENSG00000089053, ENSG00000183291, ENSG00000163682, ENSG00000140464, ENSG00000130726, ENSG00000115419, ENSG00000113580, ENSG00000134046, ENSG00000166598, ENSG00000062485, ENSG00000123066, ENSG00000005339, ENSG00000099622, ENSG00000071626, ENSG0000…	1716	1794	12271	1.29944	4.26415e-05	1.47043e-06	9.84768e-05
GOTERM_CC_FAT	GO:0031974~membrane-enclosed lumen	331	15.4312	7.03739e-08	ENSG00000120948, ENSG00000071242, ENSG00000215301, ENSG00000113384, ENSG00000064393, ENSG00000100764, ENSG00000171223, ENSG00000159692, ENSG00000167986, ENSG00000115415, ENSG00000089053, ENSG00000183291, ENSG00000163682, ENSG00000140464, ENSG00000130726, ENSG00000115419, ENSG00000113580, ENSG00000134046, ENSG00000166598, ENSG00000062485, ENSG00000123066, ENSG00000005339, ENSG00000099622, ENSG0000…	1716	1828	12271	1.29484	4.54605e-05	1.51538e-06	0.000104987
GOTERM_CC_FAT	GO:0070013~intracellular organelle lumen	317	14.7786	1.65879e-07	ENSG00000120948, ENSG00000071242, ENSG00000215301, ENSG00000064393, ENSG00000100764, ENSG00000171223, ENSG00000159692, ENSG00000167986, ENSG00000115415, ENSG00000089053, ENSG00000183291, ENSG00000163682, ENSG00000140464, ENSG00000130726, ENSG00000115419, ENSG00000113580, ENSG00000134046, ENSG00000166598, ENSG00000062485, ENSG00000123066, ENSG00000005339, ENSG00000099622, ENSG00000071626, ENSG0000…	1716	1753	12271	1.29312	0.000107152	3.4567e-06	0.000247466
GOTERM_CC_FAT	GO:0031981~nuclear lumen	243	11.3287	0.00043184	ENSG00000071242, ENSG00000120948, ENSG00000215301, ENSG00000064393, ENSG00000100764, ENSG00000171223, ENSG00000159692, ENSG00000167986, ENSG00000115415, ENSG00000089053, ENSG00000163682, ENSG00000140464, ENSG00000130726, ENSG00000113580, ENSG00000134046, ENSG00000123066, ENSG00000005339, ENSG00000099622, ENSG00000071626, ENSG00000186298, ENSG00000196498, ENSG00000142599, ENSG00000047315, ENSG0000…	1716	1428	12271	1.21686	0.243482	0.00449035	0.642308
GOTERM_CC_FAT	GO:0005730~nucleolus	120	5.59441	0.00514235	ENSG00000120948, ENSG00000100764, ENSG00000171223, ENSG00000115415, ENSG00000168610, ENSG00000163682, ENSG00000124788, ENSG00000140464, ENSG00000113580, ENSG00000010244, ENSG00000165119, ENSG00000073614, ENSG00000110700, ENSG00000071626, ENSG00000196498, ENSG00000049618, ENSG00000170889, ENSG00000179051, ENSG00000132694, ENSG00000165732, ENSG00000099783, ENSG00000104320, ENSG00000076108, ENSG0000…	1716	682	12271	1.25823	0.964226	0.0363295	7.40306
GOTERM_CC_FAT	GO:0005654~nucleoplasm	145	6.75991	0.0168283	ENSG00000071242, ENSG00000215301, ENSG00000064393, ENSG00000080503, ENSG00000132424, ENSG00000099817, ENSG00000159692, ENSG00000167986, ENSG00000173039, ENSG00000089053, ENSG00000125944, ENSG00000124782, ENSG00000124788, ENSG00000140464, ENSG00000130726, ENSG00000112062, ENSG00000134046, ENSG00000165119, ENSG00000095787, ENSG00000123066, ENSG00000005339, ENSG00000099622, ENSG00000196498, ENSG0000…	1716	874	12271	1.18637	0.999983	0.0982611	22.3679
Annotation Cluster 21	Enrichment Score: 4.62785008316296
Category	Term	Count	%	PValue	Genes	List Total	Pop Hits	Pop Total	Fold Enrichment	Bonferroni	Benjamini	FDR
GOTERM_BP_FAT	GO:0032496~response to lipopolysaccharide	28	1.30536	2.00297e-06	ENSG00000100906, ENSG00000073060, ENSG00000018280, ENSG00000090376, ENSG00000170345, ENSG00000170458, ENSG00000197894, ENSG00000173039, ENSG00000115415, ENSG00000177606, ENSG00000184216, ENSG00000172936, ENSG00000100030, ENSG00000114770, ENSG00000173757, ENSG00000112062, ENSG00000108691, ENSG00000160712, ENSG00000089041, ENSG00000093010, ENSG00000184557, ENSG00000104312, ENSG00000136869, ENSG0000…	1801	77	13041	2.63308	0.00854203	0.00016185	0.00374958
GOTERM_BP_FAT	GO:0002237~response to molecule of bacterial origin	30	1.3986	2.11613e-06	ENSG00000100906, ENSG00000073060, ENSG00000018280, ENSG00000090376, ENSG00000170345, ENSG00000170458, ENSG00000166710, ENSG00000197894, ENSG00000173039, ENSG00000115415, ENSG00000177606, ENSG00000137462, ENSG00000184216, ENSG00000100030, ENSG00000172936, ENSG00000114770, ENSG00000173757, ENSG00000112062, ENSG00000108691, ENSG00000160712, ENSG00000089041, ENSG00000093010, ENSG00000184557, ENSG0000…	1801	86	13041	2.52592	0.00902244	0.000167826	0.00396141
GOTERM_BP_FAT	GO:0009617~response to bacterium	41	1.91142	0.00308485	ENSG00000100906, ENSG00000073060, ENSG00000075651, ENSG00000018280, ENSG00000090376, ENSG00000170345, ENSG00000101336, ENSG00000170458, ENSG00000173039, ENSG00000167531, ENSG00000197894, ENSG00000166710, ENSG00000115415, ENSG00000177606, ENSG00000137462, ENSG00000184216, ENSG00000100030, ENSG00000172936, ENSG00000114770, ENSG00000010327, ENSG00000173757, ENSG00000112062, ENSG00000108691, ENSG0000…	1801	188	13041	1.57915	0.999998	0.055675	5.61981
Annotation Cluster 22	Enrichment Score: 4.5229628151391
Category	Term	Count	%	PValue	Genes	List Total	Pop Hits	Pop Total	Fold Enrichment	Bonferroni	Benjamini	FDR
GOTERM_MF_FAT	GO:0005083~small GTPase regulator activity	67	3.12354	1.40802e-06	ENSG00000084070, ENSG00000107862, ENSG00000184014, ENSG00000124198, ENSG00000141503, ENSG00000131374, ENSG00000104946, ENSG00000198752, ENSG00000143344, ENSG00000145819, ENSG00000132669, ENSG00000196914, ENSG00000089639, ENSG00000135905, ENSG00000145979, ENSG00000144711, ENSG00000203879, ENSG00000196712, ENSG00000109756, ENSG00000159842, ENSG00000116584, ENSG00000186635, ENSG00000180370, ENSG0000…	1719	270	12491	1.80315	0.00209575	0.000161368	0.00233756
GOTERM_MF_FAT	GO:0030695~GTPase regulator activity	88	4.10256	4.09299e-06	ENSG00000084070, ENSG00000147251, ENSG00000107862, ENSG00000124198, ENSG00000184014, ENSG00000197622, ENSG00000141503, ENSG00000131374, ENSG00000104946, ENSG00000198752, ENSG00000143344, ENSG00000145819, ENSG00000132669, ENSG00000107863, ENSG00000196914, ENSG00000089639, ENSG00000135905, ENSG00000107263, ENSG00000145979, ENSG00000144711, ENSG00000029725, ENSG00000203879, ENSG00000196712, ENSG0000…	1719	396	12491	1.61476	0.00608001	0.000381088	0.00679493
SP_PIR_KEYWORDS	guanine-nucleotide releasing factor	33	1.53846	5.27699e-06	ENSG00000147251, ENSG00000107099, ENSG00000107862, ENSG00000138670, ENSG00000100055, ENSG00000103657, ENSG00000066777, ENSG00000124198, ENSG00000141968, ENSG00000108669, ENSG00000143344, ENSG00000164691, ENSG00000196914, ENSG00000160271, ENSG00000135905, ENSG00000107263, ENSG00000147459, ENSG00000152767, ENSG00000144711, ENSG00000074964, ENSG00000109756, ENSG00000159842, ENSG00000170776, ENSG0000…	2140	120	18260	2.3465	0.0036976	7.71732e-05	0.00796077
GOTERM_MF_FAT	GO:0060589~nucleoside-triphosphatase regulator activity	89	4.14918	5.71872e-06	ENSG00000084070, ENSG00000147251, ENSG00000107862, ENSG00000124198, ENSG00000184014, ENSG00000197622, ENSG00000141503, ENSG00000131374, ENSG00000104946, ENSG00000198752, ENSG00000143344, ENSG00000145819, ENSG00000132669, ENSG00000107863, ENSG00000196914, ENSG00000089639, ENSG00000135905, ENSG00000107263, ENSG00000145979, ENSG00000144711, ENSG00000029725, ENSG00000203879, ENSG00000196712, ENSG0000…	1719	405	12491	1.59682	0.00848471	0.000425955	0.00949374
SP_PIR_KEYWORDS	GTPase activation	38	1.77156	1.39472e-05	ENSG00000084070, ENSG00000100599, ENSG00000099331, ENSG00000109436, ENSG00000186517, ENSG00000167202, ENSG00000131374, ENSG00000163219, ENSG00000031081, ENSG00000104946, ENSG00000141522, ENSG00000145819, ENSG00000184060, ENSG00000132669, ENSG00000107863, ENSG00000089639, ENSG00000196914, ENSG00000163486, ENSG00000114331, ENSG00000111348, ENSG00000145979, ENSG00000180448, ENSG00000203879, ENSG0000…	2140	154	18260	2.10547	0.00974323	0.000191962	0.0210392
GOTERM_BP_FAT	GO:0051056~regulation of small GTPase mediated signal transduction	58	2.70396	5.47428e-05	ENSG00000084070, ENSG00000107862, ENSG00000124198, ENSG00000131374, ENSG00000104946, ENSG00000143344, ENSG00000198793, ENSG00000196914, ENSG00000089639, ENSG00000107263, ENSG00000116688, ENSG00000145979, ENSG00000144711, ENSG00000196712, ENSG00000134250, ENSG00000109756, ENSG00000159842, ENSG00000116584, ENSG00000007168, ENSG00000186635, ENSG00000132694, ENSG00000133612, ENSG00000170471, ENSG0000…	1801	248	13041	1.69345	0.20901	0.00212927	0.102431
GOTERM_MF_FAT	GO:0005096~GTPase activator activity	51	2.37762	9.01466e-05	ENSG00000084070, ENSG00000131374, ENSG00000104946, ENSG00000145819, ENSG00000132669, ENSG00000107863, ENSG00000089639, ENSG00000196914, ENSG00000145979, ENSG00000029725, ENSG00000203879, ENSG00000196712, ENSG00000109756, ENSG00000159842, ENSG00000186635, ENSG00000134516, ENSG00000132694, ENSG00000140750, ENSG00000133612, ENSG00000173744, ENSG00000170471, ENSG00000124126, ENSG00000197226, ENSG0000…	1719	214	12491	1.73172	0.125694	0.00383049	0.149555
GOTERM_MF_FAT	GO:0008047~enzyme activator activity	71	3.31002	9.14399e-05	ENSG00000084070, ENSG00000197045, ENSG00000105483, ENSG00000131374, ENSG00000104946, ENSG00000126261, ENSG00000145819, ENSG00000132669, ENSG00000107863, ENSG00000196914, ENSG00000089639, ENSG00000145979, ENSG00000029725, ENSG00000119383, ENSG00000157227, ENSG00000203879, ENSG00000196712, ENSG00000109756, ENSG00000159842, ENSG00000197746, ENSG00000186635, ENSG00000155096, ENSG00000064601, ENSG0000…	1719	328	12491	1.57292	0.127377	0.00377762	0.1517
GOTERM_BP_FAT	GO:0046578~regulation of Ras protein signal transduction	47	2.19114	0.000543225	ENSG00000084070, ENSG00000107862, ENSG00000100055, ENSG00000066777, ENSG00000124198, ENSG00000109436, ENSG00000167202, ENSG00000141968, ENSG00000131374, ENSG00000104946, ENSG00000108669, ENSG00000198399, ENSG00000184060, ENSG00000198793, ENSG00000184371, ENSG00000196914, ENSG00000089639, ENSG00000114331, ENSG00000116688, ENSG00000152767, ENSG00000145979, ENSG00000149091, ENSG00000144711, ENSG0000…	1801	206	13041	1.65207	0.902438	0.0135176	1.01206
GOTERM_MF_FAT	GO:0005085~guanyl-nucleotide exchange factor activity	36	1.67832	0.000991195	ENSG00000147251, ENSG00000107099, ENSG00000107862, ENSG00000103657, ENSG00000138670, ENSG00000100055, ENSG00000066777, ENSG00000124198, ENSG00000141968, ENSG00000108669, ENSG00000143344, ENSG00000198399, ENSG00000132669, ENSG00000164691, ENSG00000196914, ENSG00000160271, ENSG00000135905, ENSG00000107263, ENSG00000147459, ENSG00000152767, ENSG00000144711, ENSG00000074964, ENSG00000109756, ENSG0000…	1719	150	12491	1.74394	0.771818	0.0303146	1.63291
Annotation Cluster 23	Enrichment Score: 4.503028450320074
Category	Term	Count	%	PValue	Genes	List Total	Pop Hits	Pop Total	Fold Enrichment	Bonferroni	Benjamini	FDR
GOTERM_BP_FAT	GO:0045637~regulation of myeloid cell differentiation	25	1.1655	8.59708e-06	ENSG00000100906, ENSG00000168036, ENSG00000131507, ENSG00000068323, ENSG00000177606, ENSG00000159189, ENSG00000184371, ENSG00000118689, ENSG00000173757, ENSG00000112062, ENSG00000168918, ENSG00000087460, ENSG00000100813, ENSG00000126561, ENSG00000066336, ENSG00000185811, ENSG00000155090, ENSG00000187098, ENSG00000104267, ENSG00000159216, ENSG00000128016, ENSG00000136869, ENSG00000115738, ENSG0000…	1801	69	13041	2.62354	0.0361518	0.000511278	0.0160929
GOTERM_BP_FAT	GO:0002761~regulation of myeloid leukocyte differentiation	18	0.839161	1.24842e-05	ENSG00000168918, ENSG00000087460, ENSG00000100813, ENSG00000126561, ENSG00000168036, ENSG00000131507, ENSG00000185811, ENSG00000155090, ENSG00000068323, ENSG00000177606, ENSG00000187098, ENSG00000104267, ENSG00000159216, ENSG00000159189, ENSG00000184371, ENSG00000136869, ENSG00000115738, ENSG00000139687	1801	41	13041	3.17897	0.0520657	0.000694176	0.0233684
GOTERM_BP_FAT	GO:0002763~positive regulation of myeloid leukocyte differentiation	11	0.512821	3.71428e-05	ENSG00000155090, ENSG00000087460, ENSG00000177606, ENSG00000104267, ENSG00000100813, ENSG00000159216, ENSG00000126561, ENSG00000184371, ENSG00000115738, ENSG00000139687, ENSG00000185811	1801	18	13041	4.42504	0.147077	0.00158959	0.0695102
GOTERM_BP_FAT	GO:0045639~positive regulation of myeloid cell differentiation	14	0.652681	0.00024395	ENSG00000168918, ENSG00000087460, ENSG00000100813, ENSG00000126561, ENSG00000185811, ENSG00000155090, ENSG00000177606, ENSG00000104267, ENSG00000159216, ENSG00000184371, ENSG00000118689, ENSG00000115738, ENSG00000139687, ENSG00000112062	1801	33	13041	3.07193	0.648295	0.00723042	0.455699
Annotation Cluster 24	Enrichment Score: 4.4151262103440265
Category	Term	Count	%	PValue	Genes	List Total	Pop Hits	Pop Total	Fold Enrichment	Bonferroni	Benjamini	FDR
SP_PIR_KEYWORDS	Chaperone	38	1.77156	1.62829e-05	ENSG00000109971, ENSG00000080824, ENSG00000105401, ENSG00000179218, ENSG00000150753, ENSG00000149428, ENSG00000120438, ENSG00000138246, ENSG00000177556, ENSG00000105993, ENSG00000135624, ENSG00000185624, ENSG00000123349, ENSG00000101152, ENSG00000116288, ENSG00000181163, ENSG00000115020, ENSG00000132963, ENSG00000127022, ENSG00000126698, ENSG00000100380, ENSG00000110958, ENSG00000163468, ENSG0000…	2140	155	18260	2.09189	0.0113656	0.000219796	0.0245621
GOTERM_MF_FAT	GO:0051082~unfolded protein binding	33	1.53846	2.45143e-05	ENSG00000109971, ENSG00000080824, ENSG00000044574, ENSG00000105401, ENSG00000179218, ENSG00000173726, ENSG00000122218, ENSG00000074695, ENSG00000150753, ENSG00000120438, ENSG00000163956, ENSG00000135624, ENSG00000123349, ENSG00000101152, ENSG00000181163, ENSG00000188229, ENSG00000127022, ENSG00000136731, ENSG00000110958, ENSG00000163468, ENSG00000146731, ENSG00000166598, ENSG00000144381, ENSG0000…	1719	111	12491	2.16029	0.0358677	0.00130368	0.0406907
GOTERM_BP_FAT	GO:0006457~protein folding	43	2.00466	0.000142387	ENSG00000109971, ENSG00000080824, ENSG00000179218, ENSG00000197930, ENSG00000074695, ENSG00000150753, ENSG00000122218, ENSG00000120438, ENSG00000163956, ENSG00000105993, ENSG00000135624, ENSG00000123349, ENSG00000101152, ENSG00000183291, ENSG00000116260, ENSG00000127022, ENSG00000100380, ENSG00000136731, ENSG00000163468, ENSG00000023318, ENSG00000146731, ENSG00000143870, ENSG00000166598, ENSG0000…	1801	173	13041	1.79978	0.456588	0.00471665	0.266219
Annotation Cluster 25	Enrichment Score: 4.39693448110073
Category	Term	Count	%	PValue	Genes	List Total	Pop Hits	Pop Total	Fold Enrichment	Bonferroni	Benjamini	FDR
GOTERM_BP_FAT	GO:0006605~protein targeting	61	2.84382	2.48555e-08	ENSG00000163479, ENSG00000105401, ENSG00000179218, ENSG00000186432, ENSG00000125691, ENSG00000108953, ENSG00000183255, ENSG00000160294, ENSG00000140464, ENSG00000100030, ENSG00000132842, ENSG00000116688, ENSG00000137575, ENSG00000108424, ENSG00000039319, ENSG00000047410, ENSG00000182934, ENSG00000127603, ENSG00000142599, ENSG00000142208, ENSG00000132507, ENSG00000082898, ENSG00000140319, ENSG0000…	1801	213	13041	2.07371	0.000106451	3.54853e-06	4.65306e-05
GOTERM_BP_FAT	GO:0006913~nucleocytoplasmic transport	43	2.00466	7.38102e-06	ENSG00000100906, ENSG00000179218, ENSG00000105329, ENSG00000140350, ENSG00000186432, ENSG00000018280, ENSG00000132341, ENSG00000205339, ENSG00000114030, ENSG00000110713, ENSG00000125691, ENSG00000157106, ENSG00000183255, ENSG00000177606, ENSG00000181163, ENSG00000160294, ENSG00000124788, ENSG00000162231, ENSG00000198952, ENSG00000140464, ENSG00000167004, ENSG00000100030, ENSG00000108788, ENSG0000…	1801	154	13041	2.02183	0.0311186	0.000464789	0.0138167
GOTERM_BP_FAT	GO:0051169~nuclear transport	43	2.00466	1.04561e-05	ENSG00000100906, ENSG00000179218, ENSG00000105329, ENSG00000140350, ENSG00000186432, ENSG00000018280, ENSG00000132341, ENSG00000205339, ENSG00000114030, ENSG00000110713, ENSG00000125691, ENSG00000157106, ENSG00000183255, ENSG00000177606, ENSG00000181163, ENSG00000160294, ENSG00000124788, ENSG00000162231, ENSG00000198952, ENSG00000140464, ENSG00000167004, ENSG00000100030, ENSG00000108788, ENSG0000…	1801	156	13041	1.99591	0.0437957	0.000589085	0.0195724
GOTERM_BP_FAT	GO:0006606~protein import into nucleus	28	1.30536	1.64949e-05	ENSG00000100906, ENSG00000105329, ENSG00000186432, ENSG00000018280, ENSG00000132341, ENSG00000114030, ENSG00000205339, ENSG00000110713, ENSG00000125691, ENSG00000183255, ENSG00000177606, ENSG00000160294, ENSG00000140464, ENSG00000167004, ENSG00000100030, ENSG00000065150, ENSG00000108424, ENSG00000083312, ENSG00000169180, ENSG00000047410, ENSG00000071553, ENSG00000082074, ENSG00000142599, ENSG0000…	1801	85	13041	2.38526	0.0682103	0.000861191	0.0308746
GOTERM_BP_FAT	GO:0051170~nuclear import	28	1.30536	2.63948e-05	ENSG00000100906, ENSG00000105329, ENSG00000186432, ENSG00000018280, ENSG00000132341, ENSG00000114030, ENSG00000205339, ENSG00000110713, ENSG00000125691, ENSG00000183255, ENSG00000177606, ENSG00000160294, ENSG00000140464, ENSG00000167004, ENSG00000100030, ENSG00000065150, ENSG00000108424, ENSG00000083312, ENSG00000169180, ENSG00000047410, ENSG00000071553, ENSG00000082074, ENSG00000142599, ENSG0000…	1801	87	13041	2.33043	0.106894	0.00126942	0.0494007
GOTERM_BP_FAT	GO:0034504~protein localization in nucleus	29	1.35198	3.50213e-05	ENSG00000100906, ENSG00000105329, ENSG00000186432, ENSG00000018280, ENSG00000132341, ENSG00000114030, ENSG00000205339, ENSG00000110713, ENSG00000125691, ENSG00000183255, ENSG00000177606, ENSG00000160294, ENSG00000140464, ENSG00000115020, ENSG00000167004, ENSG00000100030, ENSG00000065150, ENSG00000108424, ENSG00000083312, ENSG00000169180, ENSG00000047410, ENSG00000082074, ENSG00000071553, ENSG0000…	1801	93	13041	2.25794	0.139291	0.00154518	0.0655411
GOTERM_BP_FAT	GO:0033365~protein localization in organelle	38	1.77156	0.000100816	ENSG00000100906, ENSG00000105329, ENSG00000122862, ENSG00000173726, ENSG00000186432, ENSG00000018280, ENSG00000132341, ENSG00000205339, ENSG00000114030, ENSG00000110713, ENSG00000125691, ENSG00000183255, ENSG00000177606, ENSG00000160294, ENSG00000140464, ENSG00000115020, ENSG00000167004, ENSG00000100030, ENSG00000065150, ENSG00000116688, ENSG00000108424, ENSG00000083312, ENSG00000169180, ENSG0000…	1801	144	13041	1.91081	0.350673	0.00362215	0.188564
GOTERM_BP_FAT	GO:0017038~protein import	31	1.44522	0.00245408	ENSG00000100906, ENSG00000105329, ENSG00000173726, ENSG00000186432, ENSG00000018280, ENSG00000132341, ENSG00000114030, ENSG00000205339, ENSG00000110713, ENSG00000125691, ENSG00000183255, ENSG00000177606, ENSG00000160294, ENSG00000140464, ENSG00000167004, ENSG00000100030, ENSG00000065150, ENSG00000116688, ENSG00000108424, ENSG00000083312, ENSG00000169180, ENSG00000047410, ENSG00000082074, ENSG0000…	1801	129	13041	1.74008	0.999973	0.0479867	4.4956
GOTERM_BP_FAT	GO:0000060~protein import into nucleus, translocation	10	0.4662	0.0369882	ENSG00000100906, ENSG00000071553, ENSG00000177606, ENSG00000142208, ENSG00000105329, ENSG00000108424, ENSG00000140464, ENSG00000100030, ENSG00000083312, ENSG00000018280	1801	34	13041	2.1297	1	0.324165	50.6171
Annotation Cluster 26	Enrichment Score: 4.375190082651269
Category	Term	Count	%	PValue	Genes	List Total	Pop Hits	Pop Total	Fold Enrichment	Bonferroni	Benjamini	FDR
UP_SEQ_FEATURE	domain:PH	51	2.37762	1.54812e-05	ENSG00000023902, ENSG00000100077, ENSG00000147251, ENSG00000141447, ENSG00000075651, ENSG00000062598, ENSG00000136830, ENSG00000087266, ENSG00000110048, ENSG00000198752, ENSG00000145819, ENSG00000054523, ENSG00000113163, ENSG00000067900, ENSG00000107863, ENSG00000196914, ENSG00000133789, ENSG00000135905, ENSG00000077420, ENSG00000173020, ENSG00000144711, ENSG00000153815, ENSG00000033327, ENSG0000…	2139	233	18215	1.86394	0.0789178	0.00744542	0.0296441
INTERPRO	IPR011993:Pleckstrin homology-type	64	2.98368	2.6043e-05	ENSG00000023902, ENSG00000100077, ENSG00000147251, ENSG00000141447, ENSG00000075651, ENSG00000159023, ENSG00000062598, ENSG00000087266, ENSG00000110048, ENSG00000054523, ENSG00000113163, ENSG00000107863, ENSG00000196914, ENSG00000133789, ENSG00000077420, ENSG00000135905, ENSG00000092820, ENSG00000079819, ENSG00000125753, ENSG00000173020, ENSG00000093000, ENSG00000033327, ENSG00000082397, ENSG0000…	2028	298	15977	1.69196	0.0647407	0.0165936	0.0460769
INTERPRO	IPR001849:Pleckstrin homology	58	2.70396	7.16847e-05	ENSG00000023902, ENSG00000100077, ENSG00000147251, ENSG00000141447, ENSG00000075651, ENSG00000062598, ENSG00000136830, ENSG00000087266, ENSG00000198752, ENSG00000110048, ENSG00000145819, ENSG00000054523, ENSG00000113163, ENSG00000107863, ENSG00000067900, ENSG00000196914, ENSG00000133789, ENSG00000135905, ENSG00000077420, ENSG00000173020, ENSG00000144711, ENSG00000153815, ENSG00000033327, ENSG0000…	2028	271	15977	1.68611	0.168261	0.0259761	0.126781
SMART	SM00233:PH	58	2.70396	0.000109223	ENSG00000023902, ENSG00000100077, ENSG00000147251, ENSG00000141447, ENSG00000075651, ENSG00000062598, ENSG00000136830, ENSG00000087266, ENSG00000198752, ENSG00000110048, ENSG00000145819, ENSG00000054523, ENSG00000113163, ENSG00000107863, ENSG00000067900, ENSG00000196914, ENSG00000133789, ENSG00000135905, ENSG00000077420, ENSG00000173020, ENSG00000144711, ENSG00000153815, ENSG00000033327, ENSG0000…	1135	271	8764	1.65259	0.0407623	0.0137764	0.15116
Annotation Cluster 27	Enrichment Score: 4.2882127514517
Category	Term	Count	%	PValue	Genes	List Total	Pop Hits	Pop Total	Fold Enrichment	Bonferroni	Benjamini	FDR
SP_PIR_KEYWORDS	SH2 domain	30	1.3986	1.23978e-05	ENSG00000166888, ENSG00000162434, ENSG00000103653, ENSG00000165458, ENSG00000111252, ENSG00000100599, ENSG00000101336, ENSG00000197122, ENSG00000177885, ENSG00000141968, ENSG00000115415, ENSG00000087266, ENSG00000170581, ENSG00000136205, ENSG00000105397, ENSG00000168610, ENSG00000132669, ENSG00000173757, ENSG00000043462, ENSG00000165025, ENSG00000110395, ENSG00000168918, ENSG00000111679, ENSG0000…	2140	108	18260	2.3702	0.00866557	0.000174052	0.0187022
INTERPRO	IPR000980:SH2 motif	30	1.3986	5.50899e-05	ENSG00000166888, ENSG00000162434, ENSG00000103653, ENSG00000165458, ENSG00000111252, ENSG00000100599, ENSG00000101336, ENSG00000197122, ENSG00000177885, ENSG00000141968, ENSG00000115415, ENSG00000087266, ENSG00000170581, ENSG00000105397, ENSG00000136205, ENSG00000168610, ENSG00000109111, ENSG00000132669, ENSG00000173757, ENSG00000043462, ENSG00000165025, ENSG00000168918, ENSG00000111679, ENSG0000…	2028	108	15977	2.18839	0.132019	0.0233212	0.0974447
SMART	SM00252:SH2	30	1.3986	7.48963e-05	ENSG00000166888, ENSG00000162434, ENSG00000103653, ENSG00000165458, ENSG00000111252, ENSG00000100599, ENSG00000101336, ENSG00000197122, ENSG00000177885, ENSG00000141968, ENSG00000115415, ENSG00000087266, ENSG00000170581, ENSG00000105397, ENSG00000136205, ENSG00000168610, ENSG00000109111, ENSG00000132669, ENSG00000173757, ENSG00000043462, ENSG00000165025, ENSG00000168918, ENSG00000111679, ENSG0000…	1135	108	8764	2.14488	0.0281332	0.014167	0.103676
UP_SEQ_FEATURE	domain:SH2	25	1.1655	0.00013749	ENSG00000166888, ENSG00000103653, ENSG00000162434, ENSG00000111252, ENSG00000165458, ENSG00000100599, ENSG00000101336, ENSG00000197122, ENSG00000177885, ENSG00000141968, ENSG00000115415, ENSG00000087266, ENSG00000170581, ENSG00000136205, ENSG00000168610, ENSG00000109111, ENSG00000132669, ENSG00000173757, ENSG00000043462, ENSG00000168918, ENSG00000079308, ENSG00000126561, ENSG00000000938, ENSG0000…	2139	93	18215	2.28916	0.51815	0.0397507	0.26298
Annotation Cluster 28	Enrichment Score: 4.134566819210826
Category	Term	Count	%	PValue	Genes	List Total	Pop Hits	Pop Total	Fold Enrichment	Bonferroni	Benjamini	FDR
GOTERM_BP_FAT	GO:0007264~small GTPase mediated signal transduction	83	3.86946	2.93375e-10	ENSG00000143862, ENSG00000075651, ENSG00000145907, ENSG00000119396, ENSG00000138757, ENSG00000177885, ENSG00000104388, ENSG00000099246, ENSG00000124782, ENSG00000148484, ENSG00000143344, ENSG00000100030, ENSG00000132669, ENSG00000067900, ENSG00000120063, ENSG00000112062, ENSG00000125249, ENSG00000107263, ENSG00000103769, ENSG00000006451, ENSG00000143545, ENSG00000108774, ENSG00000144118, ENSG0000…	1801	299	13041	2.01004	1.25653e-06	6.28263e-08	5.49212e-07
GOTERM_MF_FAT	GO:0003924~GTPase activity	63	2.93706	8.99338e-10	ENSG00000143862, ENSG00000184640, ENSG00000119396, ENSG00000174021, ENSG00000184743, ENSG00000103966, ENSG00000104388, ENSG00000158417, ENSG00000099246, ENSG00000065135, ENSG00000178952, ENSG00000188229, ENSG00000156508, ENSG00000120063, ENSG00000125249, ENSG00000116688, ENSG00000006451, ENSG00000103769, ENSG00000143545, ENSG00000108774, ENSG00000114353, ENSG00000144118, ENSG00000181467, ENSG0000…	1719	207	12491	2.21152	1.34001e-06	2.68003e-07	1.49307e-06
UP_SEQ_FEATURE	nucleotide phosphate-binding region:GTP	67	3.12354	5.65812e-08	ENSG00000143862, ENSG00000184640, ENSG00000119396, ENSG00000184743, ENSG00000138758, ENSG00000104388, ENSG00000158417, ENSG00000099246, ENSG00000065135, ENSG00000178952, ENSG00000188229, ENSG00000122545, ENSG00000156508, ENSG00000120063, ENSG00000125249, ENSG00000103769, ENSG00000116688, ENSG00000006451, ENSG00000143545, ENSG00000108774, ENSG00000114353, ENSG00000144118, ENSG00000181467, ENSG0000…	2139	288	18215	1.98107	0.000300401	6.00875e-05	0.000108359
SP_PIR_KEYWORDS	gtp-binding	70	3.2634	2.79894e-07	ENSG00000143862, ENSG00000184640, ENSG00000119396, ENSG00000184743, ENSG00000138758, ENSG00000104388, ENSG00000158417, ENSG00000099246, ENSG00000065135, ENSG00000178952, ENSG00000188229, ENSG00000156508, ENSG00000122545, ENSG00000120063, ENSG00000125249, ENSG00000103769, ENSG00000116688, ENSG00000006451, ENSG00000143545, ENSG00000108774, ENSG00000114353, ENSG00000144118, ENSG00000181467, ENSG0000…	2140	319	18260	1.87238	0.000196466	5.95409e-06	0.000422258
UP_SEQ_FEATURE	short sequence motif:Effector region	29	1.35198	1.59878e-06	ENSG00000177105, ENSG00000106615, ENSG00000175582, ENSG00000119396, ENSG00000104388, ENSG00000075785, ENSG00000158186, ENSG00000099246, ENSG00000080371, ENSG00000125249, ENSG00000067560, ENSG00000006451, ENSG00000103769, ENSG00000143545, ENSG00000144118, ENSG00000108774, ENSG00000139832, ENSG00000181467, ENSG00000070831, ENSG00000166128, ENSG00000143878, ENSG00000168461, ENSG00000127314, ENSG0000…	2139	93	18215	2.65542	0.00845359	0.00121205	0.00306179
SP_PIR_KEYWORDS	prenylation	40	1.8648	1.77542e-06	ENSG00000170832, ENSG00000177105, ENSG00000106615, ENSG00000175582, ENSG00000187109, ENSG00000119396, ENSG00000174021, ENSG00000162645, ENSG00000104388, ENSG00000075785, ENSG00000158186, ENSG00000099246, ENSG00000106636, ENSG00000080371, ENSG00000112245, ENSG00000125249, ENSG00000067560, ENSG00000184007, ENSG00000122042, ENSG00000006451, ENSG00000103769, ENSG00000143545, ENSG00000108774, ENSG0000…	2140	153	18260	2.23077	0.00124557	2.89843e-05	0.00267843
UP_SEQ_FEATURE	lipid moiety-binding region:S-geranylgeranyl cysteine	28	1.30536	1.8643e-05	ENSG00000177105, ENSG00000175582, ENSG00000174021, ENSG00000119396, ENSG00000162645, ENSG00000104388, ENSG00000075785, ENSG00000158186, ENSG00000099246, ENSG00000080371, ENSG00000067560, ENSG00000122042, ENSG00000006451, ENSG00000103769, ENSG00000143545, ENSG00000144118, ENSG00000108774, ENSG00000139832, ENSG00000181467, ENSG00000070831, ENSG00000166128, ENSG00000168461, ENSG00000127314, ENSG0000…	2139	99	18215	2.40847	0.094253	0.00821567	0.0356973
GOTERM_MF_FAT	GO:0005525~GTP binding	76	3.54312	9.84951e-05	ENSG00000143862, ENSG00000147251, ENSG00000184640, ENSG00000119396, ENSG00000184743, ENSG00000138758, ENSG00000103966, ENSG00000104388, ENSG00000158417, ENSG00000099246, ENSG00000065135, ENSG00000178952, ENSG00000188229, ENSG00000156508, ENSG00000122545, ENSG00000131653, ENSG00000120063, ENSG00000125249, ENSG00000135905, ENSG00000103769, ENSG00000116688, ENSG00000006451, ENSG00000143545, ENSG0000…	1719	358	12491	1.54259	0.136503	0.00395876	0.163395
GOTERM_MF_FAT	GO:0032561~guanyl ribonucleotide binding	76	3.54312	0.000242952	ENSG00000143862, ENSG00000147251, ENSG00000184640, ENSG00000119396, ENSG00000184743, ENSG00000138758, ENSG00000103966, ENSG00000104388, ENSG00000158417, ENSG00000099246, ENSG00000065135, ENSG00000178952, ENSG00000188229, ENSG00000156508, ENSG00000122545, ENSG00000131653, ENSG00000120063, ENSG00000125249, ENSG00000135905, ENSG00000103769, ENSG00000116688, ENSG00000006451, ENSG00000143545, ENSG0000…	1719	368	12491	1.50068	0.303748	0.00858303	0.402584
GOTERM_MF_FAT	GO:0019001~guanyl nucleotide binding	76	3.54312	0.000242952	ENSG00000143862, ENSG00000147251, ENSG00000184640, ENSG00000119396, ENSG00000184743, ENSG00000138758, ENSG00000103966, ENSG00000104388, ENSG00000158417, ENSG00000099246, ENSG00000065135, ENSG00000178952, ENSG00000188229, ENSG00000156508, ENSG00000122545, ENSG00000131653, ENSG00000120063, ENSG00000125249, ENSG00000135905, ENSG00000103769, ENSG00000116688, ENSG00000006451, ENSG00000143545, ENSG0000…	1719	368	12491	1.50068	0.303748	0.00858303	0.402584
INTERPRO	IPR005225:Small GTP-binding protein	38	1.77156	0.000305937	ENSG00000079332, ENSG00000143862, ENSG00000177105, ENSG00000106615, ENSG00000132341, ENSG00000175582, ENSG00000119396, ENSG00000104388, ENSG00000075785, ENSG00000158417, ENSG00000158186, ENSG00000099246, ENSG00000167658, ENSG00000080371, ENSG00000188042, ENSG00000125249, ENSG00000067560, ENSG00000006451, ENSG00000103769, ENSG00000143545, ENSG00000108774, ENSG00000144118, ENSG00000168374, ENSG0000…	2028	164	15977	1.82544	0.544508	0.0689933	0.540018
INTERPRO	IPR013753:Ras	30	1.3986	0.000464174	ENSG00000177105, ENSG00000106615, ENSG00000132341, ENSG00000175582, ENSG00000119396, ENSG00000104388, ENSG00000075785, ENSG00000158186, ENSG00000099246, ENSG00000080371, ENSG00000125249, ENSG00000067560, ENSG00000006451, ENSG00000103769, ENSG00000143545, ENSG00000144118, ENSG00000108774, ENSG00000139832, ENSG00000181467, ENSG00000070831, ENSG00000166128, ENSG00000143878, ENSG00000168461, ENSG0000…	2028	121	15977	1.95327	0.696752	0.09465	0.818247
INTERPRO	IPR001806:Ras GTPase	30	1.3986	0.00200235	ENSG00000177105, ENSG00000106615, ENSG00000175582, ENSG00000119396, ENSG00000104388, ENSG00000075785, ENSG00000158186, ENSG00000099246, ENSG00000080371, ENSG00000125249, ENSG00000067560, ENSG00000006451, ENSG00000103769, ENSG00000143545, ENSG00000144118, ENSG00000108774, ENSG00000139832, ENSG00000181467, ENSG00000070831, ENSG00000166128, ENSG00000143878, ENSG00000168461, ENSG00000127314, ENSG0000…	2028	132	15977	1.7905	0.994208	0.217527	3.48483
SP_PIR_KEYWORDS	prenylated cysteine	9	0.41958	0.00338347	ENSG00000160789, ENSG00000143545, ENSG00000138069, ENSG00000175582, ENSG00000111737, ENSG00000070831, ENSG00000167461, ENSG00000136238, ENSG00000104388	2140	23	18260	3.33889	0.907377	0.0230558	4.98456
SP_PIR_KEYWORDS	membrane trafficking	7	0.32634	0.00724395	ENSG00000143545, ENSG00000129083, ENSG00000138069, ENSG00000175582, ENSG00000079805, ENSG00000167461, ENSG00000104388	2140	16	18260	3.73306	0.993926	0.0434101	10.3882
INTERPRO	IPR002078:RNA polymerase sigma factor 54, interaction	6	0.27972	0.00779256	ENSG00000099246, ENSG00000143545, ENSG00000138069, ENSG00000111737, ENSG00000084733, ENSG00000167461	2028	11	15977	4.2972	1	0.456243	12.9285
UP_SEQ_FEATURE	propeptide:Removed in mature form	40	1.8648	0.00932968	ENSG00000177105, ENSG00000130303, ENSG00000106615, ENSG00000174021, ENSG00000162645, ENSG00000170458, ENSG00000158186, ENSG00000160932, ENSG00000099246, ENSG00000136930, ENSG00000117091, ENSG00000080371, ENSG00000196352, ENSG00000125249, ENSG00000067560, ENSG00000122042, ENSG00000103769, ENSG00000006451, ENSG00000143545, ENSG00000144118, ENSG00000085063, ENSG00000181467, ENSG00000070831, ENSG0000…	2139	227	18215	1.50056	1	0.557782	16.4322
INTERPRO	IPR003579:Ras small GTPase, Rab type	15	0.699301	0.0120487	ENSG00000103769, ENSG00000143545, ENSG00000108774, ENSG00000175582, ENSG00000166128, ENSG00000119396, ENSG00000168461, ENSG00000104388, ENSG00000075785, ENSG00000099246, ENSG00000138069, ENSG00000111737, ENSG00000084733, ENSG00000080371, ENSG00000167461	2028	58	15977	2.03747	1	0.477445	19.3067
SMART	SM00175:RAB	15	0.699301	0.0140583	ENSG00000103769, ENSG00000143545, ENSG00000108774, ENSG00000175582, ENSG00000166128, ENSG00000119396, ENSG00000168461, ENSG00000104388, ENSG00000075785, ENSG00000099246, ENSG00000138069, ENSG00000111737, ENSG00000084733, ENSG00000080371, ENSG00000167461	1135	58	8764	1.99696	0.995457	0.271892	17.8052
BIOCARTA	h_rabPathway:Rab GTPases Mark Targets In The Endocytotic Machinery	6	0.27972	0.184494	ENSG00000075785, ENSG00000103769, ENSG00000138069, ENSG00000175582, ENSG00000167461, ENSG00000104388	368	12	1396	1.89674	1	0.837389	93.3063
Annotation Cluster 29	Enrichment Score: 4.10839195447175
Category	Term	Count	%	PValue	Genes	List Total	Pop Hits	Pop Total	Fold Enrichment	Bonferroni	Benjamini	FDR
GOTERM_BP_FAT	GO:0010627~regulation of protein kinase cascade	66	3.07692	9.59147e-08	ENSG00000064393, ENSG00000173327, ENSG00000149269, ENSG00000171862, ENSG00000168036, ENSG00000105483, ENSG00000131507, ENSG00000161011, ENSG00000173039, ENSG00000134352, ENSG00000117450, ENSG00000168961, ENSG00000017260, ENSG00000198793, ENSG00000131653, ENSG00000118503, ENSG00000111321, ENSG00000185359, ENSG00000182220, ENSG00000114354, ENSG00000110422, ENSG00000081237, ENSG00000135272, ENSG0000…	1801	246	13041	1.9427	0.000410718	1.24485e-05	0.000179556
GOTERM_BP_FAT	GO:0010740~positive regulation of protein kinase cascade	42	1.95804	9.84451e-05	ENSG00000130303, ENSG00000105329, ENSG00000064393, ENSG00000100292, ENSG00000104529, ENSG00000106799, ENSG00000168036, ENSG00000131507, ENSG00000180353, ENSG00000173039, ENSG00000134352, ENSG00000101558, ENSG00000168961, ENSG00000172936, ENSG00000017260, ENSG00000198793, ENSG00000131653, ENSG00000119408, ENSG00000112343, ENSG00000100097, ENSG00000067560, ENSG00000135090, ENSG00000111321, ENSG0000…	1801	165	13041	1.84316	0.344044	0.00359745	0.184133
GOTERM_BP_FAT	GO:0043122~regulation of I-kappaB kinase/NF-kappaB cascade	30	1.3986	0.000205424	ENSG00000130303, ENSG00000100292, ENSG00000104529, ENSG00000131507, ENSG00000105483, ENSG00000161011, ENSG00000173039, ENSG00000101558, ENSG00000168961, ENSG00000172936, ENSG00000017260, ENSG00000119408, ENSG00000118503, ENSG00000112343, ENSG00000067560, ENSG00000100097, ENSG00000111321, ENSG00000137752, ENSG00000114354, ENSG00000144136, ENSG00000198959, ENSG00000189067, ENSG00000055208, ENSG0000…	1801	107	13041	2.03018	0.585184	0.0064022	0.383864
GOTERM_BP_FAT	GO:0010647~positive regulation of cell communication	68	3.17016	0.000442811	ENSG00000113384, ENSG00000064393, ENSG00000124151, ENSG00000168036, ENSG00000131507, ENSG00000135124, ENSG00000173039, ENSG00000134352, ENSG00000140564, ENSG00000168961, ENSG00000017260, ENSG00000198793, ENSG00000131653, ENSG00000111321, ENSG00000179295, ENSG00000134046, ENSG00000114354, ENSG00000221983, ENSG00000081237, ENSG00000106991, ENSG00000198959, ENSG00000189067, ENSG00000134250, ENSG0000…	1801	326	13041	1.51039	0.849979	0.0115003	0.825717
GOTERM_BP_FAT	GO:0009967~positive regulation of signal transduction	62	2.89044	0.000504802	ENSG00000113384, ENSG00000064393, ENSG00000124151, ENSG00000168036, ENSG00000131507, ENSG00000173039, ENSG00000135124, ENSG00000134352, ENSG00000140564, ENSG00000168961, ENSG00000017260, ENSG00000198793, ENSG00000131653, ENSG00000111321, ENSG00000179295, ENSG00000134046, ENSG00000114354, ENSG00000081237, ENSG00000106991, ENSG00000198959, ENSG00000189067, ENSG00000134250, ENSG00000089220, ENSG0000…	1801	292	13041	1.53747	0.884976	0.0127902	0.940798
GOTERM_BP_FAT	GO:0043123~positive regulation of I-kappaB kinase/NF-kappaB cascade	27	1.25874	0.000515915	ENSG00000130303, ENSG00000100292, ENSG00000104529, ENSG00000131507, ENSG00000173039, ENSG00000101558, ENSG00000168961, ENSG00000172936, ENSG00000017260, ENSG00000119408, ENSG00000112343, ENSG00000067560, ENSG00000100097, ENSG00000111321, ENSG00000137752, ENSG00000114354, ENSG00000144136, ENSG00000198959, ENSG00000189067, ENSG00000055208, ENSG00000003402, ENSG00000128284, ENSG00000164054, ENSG0000…	1801	97	13041	2.01553	0.890325	0.0129932	0.961414
Annotation Cluster 30	Enrichment Score: 4.094643494460473
Category	Term	Count	%	PValue	Genes	List Total	Pop Hits	Pop Total	Fold Enrichment	Bonferroni	Benjamini	FDR
GOTERM_BP_FAT	GO:0032268~regulation of cellular protein metabolic process	118	5.50117	2.92646e-11	ENSG00000175899, ENSG00000087074, ENSG00000100764, ENSG00000149269, ENSG00000108953, ENSG00000089053, ENSG00000160255, ENSG00000140464, ENSG00000204217, ENSG00000198793, ENSG00000168615, ENSG00000089154, ENSG00000156976, ENSG00000081237, ENSG00000106682, ENSG00000134698, ENSG00000005700, ENSG00000106263, ENSG00000135842, ENSG00000178982, ENSG00000110651, ENSG00000122729, ENSG00000143947, ENSG0000…	1801	467	13041	1.82963	1.2534e-07	6.59685e-09	5.47846e-08
GOTERM_BP_FAT	GO:0031399~regulation of protein modification process	73	3.40326	3.34212e-07	ENSG00000131467, ENSG00000108819, ENSG00000143106, ENSG00000100764, ENSG00000173327, ENSG00000149269, ENSG00000160211, ENSG00000131507, ENSG00000134352, ENSG00000108953, ENSG00000089053, ENSG00000160255, ENSG00000204217, ENSG00000140464, ENSG00000113558, ENSG00000136930, ENSG00000198793, ENSG00000125818, ENSG00000221983, ENSG00000110422, ENSG00000081237, ENSG00000135272, ENSG00000106991, ENSG0000…	1801	291	13041	1.81647	0.00143041	3.67027e-05	0.000625659
SP_PIR_KEYWORDS	proteasome	22	1.02564	5.70535e-07	ENSG00000125818, ENSG00000135018, ENSG00000131467, ENSG00000136813, ENSG00000009335, ENSG00000119318, ENSG00000143106, ENSG00000159352, ENSG00000153827, ENSG00000100764, ENSG00000108344, ENSG00000099341, ENSG00000092010, ENSG00000159377, ENSG00000041357, ENSG00000008018, ENSG00000101182, ENSG00000132963, ENSG00000136930, ENSG00000068878, ENSG00000173692, ENSG00000100911	2140	56	18260	3.35214	0.000400436	1.14432e-05	0.000860727
GOTERM_BP_FAT	GO:0051248~negative regulation of protein metabolic process	51	2.37762	1.16342e-06	ENSG00000131467, ENSG00000179218, ENSG00000175899, ENSG00000143106, ENSG00000090376, ENSG00000100764, ENSG00000160211, ENSG00000173039, ENSG00000108953, ENSG00000140564, ENSG00000089053, ENSG00000104408, ENSG00000140464, ENSG00000136930, ENSG00000125818, ENSG00000221983, ENSG00000081237, ENSG00000106991, ENSG00000134698, ENSG00000119383, ENSG00000005700, ENSG00000135842, ENSG00000089220, ENSG0000…	1801	184	13041	2.00701	0.00497053	0.000103806	0.00217795
GOTERM_BP_FAT	GO:0031400~negative regulation of protein modification process	37	1.72494	2.5087e-06	ENSG00000198408, ENSG00000131467, ENSG00000105329, ENSG00000143106, ENSG00000100764, ENSG00000163932, ENSG00000092010, ENSG00000160211, ENSG00000108953, ENSG00000089053, ENSG00000166913, ENSG00000177606, ENSG00000008018, ENSG00000105568, ENSG00000136930, ENSG00000119335, ENSG00000100911, ENSG00000150991, ENSG00000125818, ENSG00000080815, ENSG00000221983, ENSG00000081237, ENSG00000159352, ENSG0000…	1801	119	13041	2.2514	0.0106873	0.000191853	0.0046963
GOTERM_BP_FAT	GO:0032269~negative regulation of cellular protein metabolic process	48	2.23776	4.80887e-06	ENSG00000198408, ENSG00000131467, ENSG00000179218, ENSG00000105329, ENSG00000175899, ENSG00000143106, ENSG00000100764, ENSG00000163932, ENSG00000092010, ENSG00000160211, ENSG00000108953, ENSG00000140564, ENSG00000089053, ENSG00000166913, ENSG00000177606, ENSG00000104408, ENSG00000008018, ENSG00000140464, ENSG00000105568, ENSG00000136930, ENSG00000119335, ENSG00000100911, ENSG00000149131, ENSG0000…	1801	177	13041	1.96365	0.0203858	0.000326874	0.00900203
GOTERM_BP_FAT	GO:0032270~positive regulation of cellular protein metabolic process	58	2.70396	5.20639e-06	ENSG00000131467, ENSG00000143106, ENSG00000100764, ENSG00000131507, ENSG00000134352, ENSG00000140564, ENSG00000089053, ENSG00000204217, ENSG00000140464, ENSG00000100030, ENSG00000113558, ENSG00000136930, ENSG00000198793, ENSG00000168615, ENSG00000125818, ENSG00000221983, ENSG00000106991, ENSG00000119383, ENSG00000135842, ENSG00000025434, ENSG00000159377, ENSG00000142208, ENSG00000101182, ENSG0000…	1801	230	13041	1.82599	0.0220522	0.000348362	0.00974615
GOTERM_BP_FAT	GO:0051247~positive regulation of protein metabolic process	59	2.75058	9.86818e-06	ENSG00000131467, ENSG00000143106, ENSG00000100764, ENSG00000131507, ENSG00000134352, ENSG00000140564, ENSG00000089053, ENSG00000204217, ENSG00000140464, ENSG00000100030, ENSG00000113558, ENSG00000136930, ENSG00000198793, ENSG00000168615, ENSG00000125818, ENSG00000221983, ENSG00000106991, ENSG00000119383, ENSG00000135842, ENSG00000025434, ENSG00000159377, ENSG00000142208, ENSG00000101182, ENSG0000…	1801	240	13041	1.78007	0.0413849	0.000563383	0.0184721
GOTERM_CC_FAT	GO:0000502~proteasome complex	23	1.07226	1.27075e-05	ENSG00000125818, ENSG00000135018, ENSG00000131467, ENSG00000136813, ENSG00000009335, ENSG00000119318, ENSG00000143106, ENSG00000159352, ENSG00000153827, ENSG00000100764, ENSG00000108344, ENSG00000106211, ENSG00000099341, ENSG00000092010, ENSG00000159377, ENSG00000041357, ENSG00000008018, ENSG00000101182, ENSG00000132963, ENSG00000136930, ENSG00000068878, ENSG00000173692, ENSG00000100911	1716	61	12271	2.69625	0.00817549	0.000186553	0.018956
GOTERM_BP_FAT	GO:0006511~ubiquitin-dependent protein catabolic process	56	2.61072	2.60819e-05	ENSG00000139842, ENSG00000131467, ENSG00000119318, ENSG00000143106, ENSG00000100764, ENSG00000166233, ENSG00000161011, ENSG00000167986, ENSG00000089053, ENSG00000136930, ENSG00000113558, ENSG00000125818, ENSG00000185651, ENSG00000166598, ENSG00000221983, ENSG00000135655, ENSG00000114316, ENSG00000078304, ENSG00000159377, ENSG00000101182, ENSG00000143947, ENSG00000124422, ENSG00000124486, ENSG0000…	1801	231	13041	1.75539	0.105697	0.00126863	0.0488153
GOTERM_BP_FAT	GO:0010498~proteasomal protein catabolic process	31	1.44522	3.07258e-05	ENSG00000179262, ENSG00000131467, ENSG00000136813, ENSG00000119318, ENSG00000143106, ENSG00000100764, ENSG00000092010, ENSG00000089053, ENSG00000008018, ENSG00000136930, ENSG00000100911, ENSG00000150991, ENSG00000125818, ENSG00000166598, ENSG00000221983, ENSG00000081154, ENSG00000159352, ENSG00000078304, ENSG00000108344, ENSG00000134109, ENSG00000177565, ENSG00000099341, ENSG00000170315, ENSG0000…	1801	102	13041	2.20069	0.123309	0.00138431	0.0575044
GOTERM_BP_FAT	GO:0043161~proteasomal ubiquitin-dependent protein catabolic process	31	1.44522	3.07258e-05	ENSG00000179262, ENSG00000131467, ENSG00000136813, ENSG00000119318, ENSG00000143106, ENSG00000100764, ENSG00000092010, ENSG00000089053, ENSG00000008018, ENSG00000136930, ENSG00000100911, ENSG00000150991, ENSG00000125818, ENSG00000166598, ENSG00000221983, ENSG00000081154, ENSG00000159352, ENSG00000078304, ENSG00000108344, ENSG00000134109, ENSG00000177565, ENSG00000099341, ENSG00000170315, ENSG0000…	1801	102	13041	2.20069	0.123309	0.00138431	0.0575044
GOTERM_BP_FAT	GO:0031401~positive regulation of protein modification process	45	2.0979	0.000144973	ENSG00000131467, ENSG00000105329, ENSG00000143106, ENSG00000106617, ENSG00000100764, ENSG00000106799, ENSG00000092010, ENSG00000131507, ENSG00000180353, ENSG00000134352, ENSG00000089053, ENSG00000008018, ENSG00000140464, ENSG00000204217, ENSG00000136930, ENSG00000113558, ENSG00000197548, ENSG00000198793, ENSG00000010610, ENSG00000100911, ENSG00000150991, ENSG00000165025, ENSG00000125818, ENSG0000…	1801	184	13041	1.77089	0.462574	0.00476526	0.271048
GOTERM_BP_FAT	GO:0051437~positive regulation of ubiquitin-protein ligase activity during mitotic cell cycle	22	1.02564	0.000217662	ENSG00000125818, ENSG00000131467, ENSG00000221983, ENSG00000143106, ENSG00000159352, ENSG00000100764, ENSG00000108344, ENSG00000099341, ENSG00000170315, ENSG00000092010, ENSG00000159377, ENSG00000089053, ENSG00000041357, ENSG00000008018, ENSG00000055130, ENSG00000101182, ENSG00000113558, ENSG00000136930, ENSG00000143947, ENSG00000173692, ENSG00000100911, ENSG00000150991	1801	68	13041	2.34267	0.606371	0.00649869	0.406687
GOTERM_BP_FAT	GO:0051443~positive regulation of ubiquitin-protein ligase activity	22	1.02564	0.000339694	ENSG00000125818, ENSG00000131467, ENSG00000221983, ENSG00000143106, ENSG00000159352, ENSG00000100764, ENSG00000108344, ENSG00000099341, ENSG00000170315, ENSG00000092010, ENSG00000159377, ENSG00000089053, ENSG00000041357, ENSG00000008018, ENSG00000055130, ENSG00000101182, ENSG00000113558, ENSG00000136930, ENSG00000143947, ENSG00000173692, ENSG00000100911, ENSG00000150991	1801	70	13041	2.27574	0.766637	0.00934419	0.634013
GOTERM_BP_FAT	GO:0051439~regulation of ubiquitin-protein ligase activity during mitotic cell cycle	22	1.02564	0.000420557	ENSG00000125818, ENSG00000131467, ENSG00000221983, ENSG00000143106, ENSG00000159352, ENSG00000100764, ENSG00000108344, ENSG00000099341, ENSG00000170315, ENSG00000092010, ENSG00000159377, ENSG00000089053, ENSG00000041357, ENSG00000008018, ENSG00000055130, ENSG00000101182, ENSG00000113558, ENSG00000136930, ENSG00000143947, ENSG00000173692, ENSG00000100911, ENSG00000150991	1801	71	13041	2.24368	0.83497	0.0111278	0.784375
GOTERM_BP_FAT	GO:0051351~positive regulation of ligase activity	22	1.02564	0.000633733	ENSG00000125818, ENSG00000131467, ENSG00000221983, ENSG00000143106, ENSG00000159352, ENSG00000100764, ENSG00000108344, ENSG00000099341, ENSG00000170315, ENSG00000092010, ENSG00000159377, ENSG00000089053, ENSG00000041357, ENSG00000008018, ENSG00000055130, ENSG00000101182, ENSG00000113558, ENSG00000136930, ENSG00000143947, ENSG00000173692, ENSG00000100911, ENSG00000150991	1801	73	13041	2.18221	0.933804	0.0156618	1.17974
GOTERM_BP_FAT	GO:0051438~regulation of ubiquitin-protein ligase activity	23	1.07226	0.000640546	ENSG00000125818, ENSG00000131467, ENSG00000221983, ENSG00000143106, ENSG00000159352, ENSG00000169018, ENSG00000100764, ENSG00000108344, ENSG00000099341, ENSG00000170315, ENSG00000092010, ENSG00000159377, ENSG00000089053, ENSG00000041357, ENSG00000008018, ENSG00000055130, ENSG00000101182, ENSG00000113558, ENSG00000136930, ENSG00000143947, ENSG00000173692, ENSG00000100911, ENSG00000150991	1801	78	13041	2.13516	0.935709	0.0157381	1.19235
GOTERM_BP_FAT	GO:0051436~negative regulation of ubiquitin-protein ligase activity during mitotic cell cycle	20	0.932401	0.000911764	ENSG00000125818, ENSG00000131467, ENSG00000221983, ENSG00000143106, ENSG00000159352, ENSG00000100764, ENSG00000108344, ENSG00000099341, ENSG00000170315, ENSG00000092010, ENSG00000159377, ENSG00000089053, ENSG00000041357, ENSG00000008018, ENSG00000101182, ENSG00000136930, ENSG00000143947, ENSG00000173692, ENSG00000100911, ENSG00000150991	1801	65	13041	2.22799	0.979897	0.0215896	1.69314
GOTERM_BP_FAT	GO:0031145~anaphase-promoting complex-dependent proteasomal ubiquitin-dependent protein catabolic process	20	0.932401	0.000911764	ENSG00000125818, ENSG00000131467, ENSG00000221983, ENSG00000143106, ENSG00000159352, ENSG00000100764, ENSG00000108344, ENSG00000099341, ENSG00000170315, ENSG00000092010, ENSG00000159377, ENSG00000089053, ENSG00000041357, ENSG00000008018, ENSG00000101182, ENSG00000136930, ENSG00000143947, ENSG00000173692, ENSG00000100911, ENSG00000150991	1801	65	13041	2.22799	0.979897	0.0215896	1.69314
GOTERM_BP_FAT	GO:0051340~regulation of ligase activity	23	1.07226	0.00111433	ENSG00000125818, ENSG00000131467, ENSG00000221983, ENSG00000143106, ENSG00000159352, ENSG00000169018, ENSG00000100764, ENSG00000108344, ENSG00000099341, ENSG00000170315, ENSG00000092010, ENSG00000159377, ENSG00000089053, ENSG00000041357, ENSG00000008018, ENSG00000055130, ENSG00000101182, ENSG00000113558, ENSG00000136930, ENSG00000143947, ENSG00000173692, ENSG00000100911, ENSG00000150991	1801	81	13041	2.05608	0.991565	0.0254822	2.0656
GOTERM_BP_FAT	GO:0051352~negative regulation of ligase activity	20	0.932401	0.00136138	ENSG00000125818, ENSG00000131467, ENSG00000221983, ENSG00000143106, ENSG00000159352, ENSG00000100764, ENSG00000108344, ENSG00000099341, ENSG00000170315, ENSG00000092010, ENSG00000159377, ENSG00000089053, ENSG00000041357, ENSG00000008018, ENSG00000101182, ENSG00000136930, ENSG00000143947, ENSG00000173692, ENSG00000100911, ENSG00000150991	1801	67	13041	2.16149	0.997076	0.0296284	2.51806
GOTERM_BP_FAT	GO:0051444~negative regulation of ubiquitin-protein ligase activity	20	0.932401	0.00136138	ENSG00000125818, ENSG00000131467, ENSG00000221983, ENSG00000143106, ENSG00000159352, ENSG00000100764, ENSG00000108344, ENSG00000099341, ENSG00000170315, ENSG00000092010, ENSG00000159377, ENSG00000089053, ENSG00000041357, ENSG00000008018, ENSG00000101182, ENSG00000136930, ENSG00000143947, ENSG00000173692, ENSG00000100911, ENSG00000150991	1801	67	13041	2.16149	0.997076	0.0296284	2.51806
GOTERM_BP_FAT	GO:0031398~positive regulation of protein ubiquitination	23	1.07226	0.00186225	ENSG00000125818, ENSG00000131467, ENSG00000221983, ENSG00000143106, ENSG00000159352, ENSG00000100764, ENSG00000108344, ENSG00000099341, ENSG00000170315, ENSG00000131507, ENSG00000092010, ENSG00000159377, ENSG00000089053, ENSG00000041357, ENSG00000008018, ENSG00000055130, ENSG00000101182, ENSG00000113558, ENSG00000136930, ENSG00000143947, ENSG00000173692, ENSG00000100911, ENSG00000150991	1801	84	13041	1.98265	0.999659	0.0385641	3.42929
KEGG_PATHWAY	hsa03050:Proteasome	17	0.792541	0.00331342	ENSG00000125818, ENSG00000131467, ENSG00000143106, ENSG00000159352, ENSG00000100764, ENSG00000108344, ENSG00000099341, ENSG00000092010, ENSG00000159377, ENSG00000041357, ENSG00000008018, ENSG00000101182, ENSG00000132963, ENSG00000136930, ENSG00000068878, ENSG00000173692, ENSG00000100911	907	44	4964	2.11456	0.451586	0.0451581	4.00927
GOTERM_BP_FAT	GO:0031397~negative regulation of protein ubiquitination	20	0.932401	0.00467261	ENSG00000125818, ENSG00000131467, ENSG00000221983, ENSG00000143106, ENSG00000159352, ENSG00000100764, ENSG00000108344, ENSG00000099341, ENSG00000170315, ENSG00000092010, ENSG00000159377, ENSG00000089053, ENSG00000041357, ENSG00000008018, ENSG00000101182, ENSG00000136930, ENSG00000143947, ENSG00000173692, ENSG00000100911, ENSG00000150991	1801	74	13041	1.95702	1	0.0739777	8.39445
GOTERM_BP_FAT	GO:0031396~regulation of protein ubiquitination	24	1.11888	0.00849457	ENSG00000125818, ENSG00000131467, ENSG00000221983, ENSG00000143106, ENSG00000159352, ENSG00000169018, ENSG00000100764, ENSG00000108344, ENSG00000099341, ENSG00000170315, ENSG00000131507, ENSG00000092010, ENSG00000159377, ENSG00000089053, ENSG00000041357, ENSG00000008018, ENSG00000055130, ENSG00000101182, ENSG00000113558, ENSG00000136930, ENSG00000143947, ENSG00000173692, ENSG00000100911, ENSG0000…	1801	100	13041	1.73783	1	0.112206	14.7602
GOTERM_BP_FAT	GO:0000278~mitotic cell cycle	57	2.65734	0.231065	ENSG00000120948, ENSG00000130779, ENSG00000139842, ENSG00000131467, ENSG00000143106, ENSG00000060982, ENSG00000053254, ENSG00000100764, ENSG00000173327, ENSG00000089053, ENSG00000113558, ENSG00000136930, ENSG00000122545, ENSG00000166974, ENSG00000125818, ENSG00000114391, ENSG00000221983, ENSG00000119638, ENSG00000117632, ENSG00000159377, ENSG00000116584, ENSG00000007168, ENSG00000142208, ENSG0000…	1801	368	13041	1.12156	1	0.847215	99.2692
Annotation Cluster 31	Enrichment Score: 3.9485811085960405
Category	Term	Count	%	PValue	Genes	List Total	Pop Hits	Pop Total	Fold Enrichment	Bonferroni	Benjamini	FDR
GOTERM_MF_FAT	GO:0042802~identical protein binding	124	5.78089	2.34268e-05	ENSG00000173369, ENSG00000090376, ENSG00000136167, ENSG00000197956, ENSG00000060982, ENSG00000160310, ENSG00000188641, ENSG00000184743, ENSG00000101150, ENSG00000083444, ENSG00000173039, ENSG00000106052, ENSG00000124788, ENSG00000149925, ENSG00000140464, ENSG00000184216, ENSG00000114354, ENSG00000115216, ENSG00000087086, ENSG00000148672, ENSG00000186298, ENSG00000086062, ENSG00000007168, ENSG0000…	1719	630	12491	1.43022	0.0343041	0.00129199	0.0388859
GOTERM_MF_FAT	GO:0046983~protein dimerization activity	107	4.98834	4.67733e-05	ENSG00000173369, ENSG00000197956, ENSG00000090376, ENSG00000188641, ENSG00000083444, ENSG00000171223, ENSG00000101150, ENSG00000168610, ENSG00000140464, ENSG00000184216, ENSG00000111269, ENSG00000005844, ENSG00000163513, ENSG00000107521, ENSG00000106683, ENSG00000115216, ENSG00000182158, ENSG00000086062, ENSG00000007168, ENSG00000006831, ENSG00000118217, ENSG00000125952, ENSG00000131979, ENSG0000…	1719	535	12491	1.45329	0.0673207	0.00232043	0.0776243
GOTERM_MF_FAT	GO:0042803~protein homodimerization activity	66	3.07692	0.0013018	ENSG00000173369, ENSG00000130779, ENSG00000197956, ENSG00000090376, ENSG00000151348, ENSG00000173327, ENSG00000188641, ENSG00000101150, ENSG00000083444, ENSG00000105483, ENSG00000160211, ENSG00000197894, ENSG00000135124, ENSG00000134352, ENSG00000184216, ENSG00000140464, ENSG00000108788, ENSG00000129515, ENSG00000106991, ENSG00000115216, ENSG00000119383, ENSG00000182985, ENSG00000086062, ENSG0000…	1719	328	12491	1.46215	0.856433	0.0359593	2.13944
Annotation Cluster 32	Enrichment Score: 3.683724559537295
Category	Term	Count	%	PValue	Genes	List Total	Pop Hits	Pop Total	Fold Enrichment	Bonferroni	Benjamini	FDR
GOTERM_CC_FAT	GO:0044437~vacuolar part	22	1.02564	7.64121e-05	ENSG00000134575, ENSG00000080815, ENSG00000079950, ENSG00000143862, ENSG00000151176, ENSG00000166887, ENSG00000005893, ENSG00000139370, ENSG00000198246, ENSG00000110446, ENSG00000159720, ENSG00000197746, ENSG00000162511, ENSG00000170296, ENSG00000110911, ENSG00000162736, ENSG00000047249, ENSG00000006715, ENSG00000136888, ENSG00000135404, ENSG00000119899, ENSG00000091140	1716	63	12271	2.49715	0.0481655	0.000948859	0.113935
GOTERM_CC_FAT	GO:0005765~lysosomal membrane	13	0.606061	0.000120841	ENSG00000079950, ENSG00000080815, ENSG00000143862, ENSG00000139370, ENSG00000005893, ENSG00000198246, ENSG00000110446, ENSG00000162511, ENSG00000162736, ENSG00000110911, ENSG00000136888, ENSG00000135404, ENSG00000119899	1716	27	12271	3.44304	0.0750986	0.0014719	0.180126
GOTERM_CC_FAT	GO:0005774~vacuolar membrane	18	0.839161	0.000962607	ENSG00000080815, ENSG00000079950, ENSG00000143862, ENSG00000166887, ENSG00000005893, ENSG00000139370, ENSG00000198246, ENSG00000110446, ENSG00000159720, ENSG00000162511, ENSG00000170296, ENSG00000162736, ENSG00000110911, ENSG00000047249, ENSG00000006715, ENSG00000136888, ENSG00000135404, ENSG00000119899	1716	55	12271	2.34031	0.463208	0.00884839	1.42649
Annotation Cluster 33	Enrichment Score: 3.6452521448458564
Category	Term	Count	%	PValue	Genes	List Total	Pop Hits	Pop Total	Fold Enrichment	Bonferroni	Benjamini	FDR
SP_PIR_KEYWORDS	Hydrogen ion transport	19	0.885781	1.20639e-06	ENSG00000113732, ENSG00000131100, ENSG00000033627, ENSG00000155097, ENSG00000135390, ENSG00000165629, ENSG00000159720, ENSG00000071553, ENSG00000110719, ENSG00000152234, ENSG00000124172, ENSG00000147416, ENSG00000116459, ENSG00000047249, ENSG00000136888, ENSG00000110955, ENSG00000117410, ENSG00000154518, ENSG00000114573	2140	45	18260	3.6027	0.000846526	2.22862e-05	0.00181999
GOTERM_BP_FAT	GO:0046034~ATP metabolic process	34	1.58508	1.24733e-06	ENSG00000068650, ENSG00000105329, ENSG00000008130, ENSG00000106617, ENSG00000099331, ENSG00000159720, ENSG00000116459, ENSG00000147416, ENSG00000124172, ENSG00000152234, ENSG00000149925, ENSG00000047249, ENSG00000017260, ENSG00000058668, ENSG00000110955, ENSG00000117410, ENSG00000114573, ENSG00000174437, ENSG00000113732, ENSG00000033627, ENSG00000131100, ENSG00000135390, ENSG00000155097, ENSG0000…	1801	102	13041	2.41366	0.00532807	0.000109021	0.00233503
GOTERM_BP_FAT	GO:0006754~ATP biosynthetic process	30	1.3986	2.11613e-06	ENSG00000068650, ENSG00000105329, ENSG00000106617, ENSG00000159720, ENSG00000124172, ENSG00000147416, ENSG00000152234, ENSG00000116459, ENSG00000149925, ENSG00000047249, ENSG00000017260, ENSG00000058668, ENSG00000110955, ENSG00000117410, ENSG00000114573, ENSG00000174437, ENSG00000113732, ENSG00000033627, ENSG00000131100, ENSG00000135390, ENSG00000155097, ENSG00000165629, ENSG00000110719, ENSG0000…	1801	86	13041	2.52592	0.00902244	0.000167826	0.00396141
GOTERM_BP_FAT	GO:0009205~purine ribonucleoside triphosphate metabolic process	36	1.67832	2.3668e-06	ENSG00000068650, ENSG00000105329, ENSG00000008130, ENSG00000106617, ENSG00000099331, ENSG00000159720, ENSG00000116459, ENSG00000147416, ENSG00000124172, ENSG00000152234, ENSG00000149925, ENSG00000047249, ENSG00000017260, ENSG00000058668, ENSG00000110955, ENSG00000117410, ENSG00000114573, ENSG00000103769, ENSG00000174437, ENSG00000113732, ENSG00000033627, ENSG00000131100, ENSG00000135390, ENSG0000…	1801	114	13041	2.28662	0.0100858	0.000184292	0.00443065
GOTERM_BP_FAT	GO:0009144~purine nucleoside triphosphate metabolic process	37	1.72494	2.5087e-06	ENSG00000198408, ENSG00000068650, ENSG00000105329, ENSG00000008130, ENSG00000106617, ENSG00000099331, ENSG00000159720, ENSG00000116459, ENSG00000147416, ENSG00000124172, ENSG00000152234, ENSG00000149925, ENSG00000047249, ENSG00000017260, ENSG00000058668, ENSG00000110955, ENSG00000117410, ENSG00000114573, ENSG00000103769, ENSG00000174437, ENSG00000113732, ENSG00000033627, ENSG00000131100, ENSG0000…	1801	119	13041	2.2514	0.0106873	0.000191853	0.0046963
GOTERM_BP_FAT	GO:0009199~ribonucleoside triphosphate metabolic process	36	1.67832	2.95674e-06	ENSG00000068650, ENSG00000105329, ENSG00000008130, ENSG00000106617, ENSG00000099331, ENSG00000159720, ENSG00000116459, ENSG00000147416, ENSG00000124172, ENSG00000152234, ENSG00000149925, ENSG00000047249, ENSG00000017260, ENSG00000058668, ENSG00000110955, ENSG00000117410, ENSG00000114573, ENSG00000103769, ENSG00000174437, ENSG00000113732, ENSG00000033627, ENSG00000131100, ENSG00000135390, ENSG0000…	1801	115	13041	2.26674	0.0125839	0.000218316	0.005535
GOTERM_BP_FAT	GO:0015986~ATP synthesis coupled proton transport	18	0.839161	3.57453e-06	ENSG00000113732, ENSG00000131100, ENSG00000033627, ENSG00000155097, ENSG00000135390, ENSG00000165629, ENSG00000159720, ENSG00000071553, ENSG00000110719, ENSG00000152234, ENSG00000147416, ENSG00000116459, ENSG00000124172, ENSG00000047249, ENSG00000110955, ENSG00000117410, ENSG00000154518, ENSG00000114573	1801	38	13041	3.42994	0.0151931	0.00025513	0.00669147
GOTERM_BP_FAT	GO:0015985~energy coupled proton transport, down electrochemical gradient	18	0.839161	3.57453e-06	ENSG00000113732, ENSG00000131100, ENSG00000033627, ENSG00000155097, ENSG00000135390, ENSG00000165629, ENSG00000159720, ENSG00000071553, ENSG00000110719, ENSG00000152234, ENSG00000147416, ENSG00000116459, ENSG00000124172, ENSG00000047249, ENSG00000110955, ENSG00000117410, ENSG00000154518, ENSG00000114573	1801	38	13041	3.42994	0.0151931	0.00025513	0.00669147
GOTERM_MF_FAT	GO:0019829~cation-transporting ATPase activity	17	0.792541	4.6593e-06	ENSG00000174437, ENSG00000113732, ENSG00000131100, ENSG00000155097, ENSG00000165629, ENSG00000071553, ENSG00000147416, ENSG00000116459, ENSG00000124172, ENSG00000152234, ENSG00000047249, ENSG00000017260, ENSG00000058668, ENSG00000110955, ENSG00000117410, ENSG00000070961, ENSG00000114573	1719	35	12491	3.52941	0.00691833	0.000408291	0.00773505
GOTERM_CC_FAT	GO:0016469~proton-transporting two-sector ATPase complex	19	0.885781	4.71116e-06	ENSG00000113732, ENSG00000131100, ENSG00000033627, ENSG00000155097, ENSG00000135390, ENSG00000165629, ENSG00000159720, ENSG00000071553, ENSG00000110719, ENSG00000152234, ENSG00000124172, ENSG00000147416, ENSG00000116459, ENSG00000047249, ENSG00000136888, ENSG00000110955, ENSG00000117410, ENSG00000154518, ENSG00000114573	1716	42	12271	3.23495	0.00303879	7.60825e-05	0.00702811
GOTERM_BP_FAT	GO:0034220~ion transmembrane transport	20	0.932401	6.06849e-06	ENSG00000113732, ENSG00000131100, ENSG00000018280, ENSG00000033627, ENSG00000155097, ENSG00000135390, ENSG00000165629, ENSG00000159720, ENSG00000071553, ENSG00000110719, ENSG00000152234, ENSG00000124172, ENSG00000147416, ENSG00000116459, ENSG00000110911, ENSG00000047249, ENSG00000110955, ENSG00000117410, ENSG00000154518, ENSG00000114573	1801	47	13041	3.08127	0.0256566	0.000393732	0.0113599
GOTERM_BP_FAT	GO:0009259~ribonucleotide metabolic process	41	1.91142	6.20796e-06	ENSG00000068650, ENSG00000105329, ENSG00000008130, ENSG00000099331, ENSG00000106617, ENSG00000188641, ENSG00000159720, ENSG00000116459, ENSG00000147416, ENSG00000124172, ENSG00000152234, ENSG00000149925, ENSG00000047249, ENSG00000017260, ENSG00000058668, ENSG00000110955, ENSG00000117410, ENSG00000114573, ENSG00000103769, ENSG00000174437, ENSG00000113732, ENSG00000131100, ENSG00000033627, ENSG0000…	1801	143	13041	2.07608	0.0262384	0.000396769	0.0116209
GOTERM_BP_FAT	GO:0009150~purine ribonucleotide metabolic process	39	1.81818	7.3995e-06	ENSG00000068650, ENSG00000105329, ENSG00000008130, ENSG00000099331, ENSG00000106617, ENSG00000159720, ENSG00000116459, ENSG00000147416, ENSG00000124172, ENSG00000152234, ENSG00000149925, ENSG00000047249, ENSG00000017260, ENSG00000058668, ENSG00000110955, ENSG00000117410, ENSG00000114573, ENSG00000103769, ENSG00000174437, ENSG00000113732, ENSG00000131100, ENSG00000033627, ENSG00000135390, ENSG0000…	1801	134	13041	2.10745	0.0311952	0.000459201	0.0138513
GOTERM_MF_FAT	GO:0046961~proton-transporting ATPase activity, rotational mechanism	13	0.606061	7.47898e-06	ENSG00000113732, ENSG00000131100, ENSG00000155097, ENSG00000165629, ENSG00000071553, ENSG00000147416, ENSG00000116459, ENSG00000152234, ENSG00000124172, ENSG00000047249, ENSG00000117410, ENSG00000110955, ENSG00000114573	1719	22	12491	4.2938	0.0110819	0.000530512	0.0124158
GOTERM_BP_FAT	GO:0009141~nucleoside triphosphate metabolic process	37	1.72494	1.28739e-05	ENSG00000198408, ENSG00000068650, ENSG00000105329, ENSG00000008130, ENSG00000106617, ENSG00000099331, ENSG00000159720, ENSG00000116459, ENSG00000147416, ENSG00000124172, ENSG00000152234, ENSG00000149925, ENSG00000047249, ENSG00000017260, ENSG00000058668, ENSG00000110955, ENSG00000117410, ENSG00000114573, ENSG00000103769, ENSG00000174437, ENSG00000113732, ENSG00000033627, ENSG00000131100, ENSG0000…	1801	127	13041	2.10958	0.0536465	0.000706662	0.0240977
GOTERM_BP_FAT	GO:0009206~purine ribonucleoside triphosphate biosynthetic process	30	1.3986	1.91229e-05	ENSG00000068650, ENSG00000105329, ENSG00000106617, ENSG00000159720, ENSG00000124172, ENSG00000147416, ENSG00000152234, ENSG00000116459, ENSG00000149925, ENSG00000047249, ENSG00000017260, ENSG00000058668, ENSG00000110955, ENSG00000117410, ENSG00000114573, ENSG00000174437, ENSG00000113732, ENSG00000033627, ENSG00000131100, ENSG00000135390, ENSG00000155097, ENSG00000165629, ENSG00000110719, ENSG0000…	1801	95	13041	2.28662	0.0786397	0.00098631	0.0357928
GOTERM_BP_FAT	GO:0009260~ribonucleotide biosynthetic process	35	1.6317	2.24135e-05	ENSG00000068650, ENSG00000105329, ENSG00000106617, ENSG00000188641, ENSG00000159720, ENSG00000116459, ENSG00000147416, ENSG00000124172, ENSG00000152234, ENSG00000149925, ENSG00000047249, ENSG00000017260, ENSG00000058668, ENSG00000110955, ENSG00000117410, ENSG00000114573, ENSG00000174437, ENSG00000113732, ENSG00000033627, ENSG00000131100, ENSG00000135390, ENSG00000155097, ENSG00000133805, ENSG0000…	1801	120	13041	2.11195	0.0915341	0.00114218	0.0419507
GOTERM_BP_FAT	GO:0009201~ribonucleoside triphosphate biosynthetic process	30	1.3986	2.38344e-05	ENSG00000068650, ENSG00000105329, ENSG00000106617, ENSG00000159720, ENSG00000124172, ENSG00000147416, ENSG00000152234, ENSG00000116459, ENSG00000149925, ENSG00000047249, ENSG00000017260, ENSG00000058668, ENSG00000110955, ENSG00000117410, ENSG00000114573, ENSG00000174437, ENSG00000113732, ENSG00000033627, ENSG00000131100, ENSG00000135390, ENSG00000155097, ENSG00000165629, ENSG00000110719, ENSG0000…	1801	96	13041	2.26281	0.0970462	0.00120027	0.0446096
GOTERM_BP_FAT	GO:0009145~purine nucleoside triphosphate biosynthetic process	30	1.3986	2.38344e-05	ENSG00000068650, ENSG00000105329, ENSG00000106617, ENSG00000159720, ENSG00000124172, ENSG00000147416, ENSG00000152234, ENSG00000116459, ENSG00000149925, ENSG00000047249, ENSG00000017260, ENSG00000058668, ENSG00000110955, ENSG00000117410, ENSG00000114573, ENSG00000174437, ENSG00000113732, ENSG00000033627, ENSG00000131100, ENSG00000135390, ENSG00000155097, ENSG00000165629, ENSG00000110719, ENSG0000…	1801	96	13041	2.26281	0.0970462	0.00120027	0.0446096
GOTERM_BP_FAT	GO:0006818~hydrogen transport	22	1.02564	2.78386e-05	ENSG00000113732, ENSG00000033627, ENSG00000131100, ENSG00000123643, ENSG00000155097, ENSG00000135390, ENSG00000165629, ENSG00000159720, ENSG00000071553, ENSG00000110719, ENSG00000152234, ENSG00000124172, ENSG00000175567, ENSG00000147416, ENSG00000116459, ENSG00000089057, ENSG00000047249, ENSG00000136888, ENSG00000110955, ENSG00000117410, ENSG00000154518, ENSG00000114573	1801	60	13041	2.65502	0.1124	0.00130941	0.0521023
GOTERM_BP_FAT	GO:0009152~purine ribonucleotide biosynthetic process	33	1.53846	3.90546e-05	ENSG00000068650, ENSG00000105329, ENSG00000106617, ENSG00000159720, ENSG00000116459, ENSG00000147416, ENSG00000124172, ENSG00000152234, ENSG00000149925, ENSG00000047249, ENSG00000017260, ENSG00000058668, ENSG00000110955, ENSG00000117410, ENSG00000114573, ENSG00000174437, ENSG00000113732, ENSG00000033627, ENSG00000131100, ENSG00000135390, ENSG00000155097, ENSG00000133805, ENSG00000165629, ENSG0000…	1801	113	13041	2.11462	0.154032	0.0016227	0.0730867
KEGG_PATHWAY	hsa05120:Epithelial cell signaling in Helicobacter pylori infection	27	1.25874	4.20549e-05	ENSG00000100906, ENSG00000103653, ENSG00000197122, ENSG00000156711, ENSG00000149269, ENSG00000159720, ENSG00000173039, ENSG00000147416, ENSG00000177606, ENSG00000158769, ENSG00000047249, ENSG00000117410, ENSG00000112062, ENSG00000114573, ENSG00000137845, ENSG00000179295, ENSG00000113732, ENSG00000033627, ENSG00000131100, ENSG00000155097, ENSG00000070831, ENSG00000071553, ENSG00000110719, ENSG0000…	907	66	4964	2.23895	0.00758319	0.00152126	0.0518366
GOTERM_BP_FAT	GO:0009142~nucleoside triphosphate biosynthetic process	30	1.3986	4.49623e-05	ENSG00000068650, ENSG00000105329, ENSG00000106617, ENSG00000159720, ENSG00000124172, ENSG00000147416, ENSG00000152234, ENSG00000116459, ENSG00000149925, ENSG00000047249, ENSG00000017260, ENSG00000058668, ENSG00000110955, ENSG00000117410, ENSG00000114573, ENSG00000174437, ENSG00000113732, ENSG00000033627, ENSG00000131100, ENSG00000135390, ENSG00000155097, ENSG00000165629, ENSG00000110719, ENSG0000…	1801	99	13041	2.19424	0.17517	0.00179817	0.0841379
GOTERM_BP_FAT	GO:0015992~proton transport	21	0.979021	5.48447e-05	ENSG00000113732, ENSG00000033627, ENSG00000131100, ENSG00000123643, ENSG00000155097, ENSG00000135390, ENSG00000165629, ENSG00000159720, ENSG00000071553, ENSG00000110719, ENSG00000152234, ENSG00000124172, ENSG00000175567, ENSG00000147416, ENSG00000116459, ENSG00000047249, ENSG00000136888, ENSG00000110955, ENSG00000117410, ENSG00000154518, ENSG00000114573	1801	58	13041	2.62173	0.209355	0.00211404	0.102622
GOTERM_MF_FAT	GO:0042625~ATPase activity, coupled to transmembrane movement of ions	24	1.11888	7.43429e-05	ENSG00000068650, ENSG00000174437, ENSG00000113732, ENSG00000131100, ENSG00000155097, ENSG00000165629, ENSG00000159720, ENSG00000071553, ENSG00000133657, ENSG00000152234, ENSG00000124172, ENSG00000147416, ENSG00000116459, ENSG00000047249, ENSG00000017260, ENSG00000058668, ENSG00000136888, ENSG00000105726, ENSG00000110955, ENSG00000117410, ENSG00000069849, ENSG00000070961, ENSG00000163399, ENSG0000…	1719	73	12491	2.38896	0.10486	0.00345574	0.123352
GOTERM_MF_FAT	GO:0042623~ATPase activity, coupled	61	2.84382	7.87984e-05	ENSG00000198231, ENSG00000109971, ENSG00000127616, ENSG00000215301, ENSG00000137628, ENSG00000080503, ENSG00000100201, ENSG00000089737, ENSG00000145907, ENSG00000103222, ENSG00000111642, ENSG00000144028, ENSG00000161960, ENSG00000114770, ENSG00000017260, ENSG00000117410, ENSG00000156976, ENSG00000114573, ENSG00000155097, ENSG00000110367, ENSG00000133657, ENSG00000136888, ENSG00000105726, ENSG0000…	1719	269	12491	1.64778	0.110783	0.0034474	0.13074
GOTERM_BP_FAT	GO:0006163~purine nucleotide metabolic process	45	2.0979	0.000110957	ENSG00000198408, ENSG00000068650, ENSG00000105329, ENSG00000008130, ENSG00000099331, ENSG00000106617, ENSG00000138031, ENSG00000159720, ENSG00000138801, ENSG00000116459, ENSG00000147416, ENSG00000124172, ENSG00000152234, ENSG00000149925, ENSG00000047249, ENSG00000017260, ENSG00000058668, ENSG00000143774, ENSG00000110955, ENSG00000117410, ENSG00000114573, ENSG00000103769, ENSG00000174437, ENSG0000…	1801	182	13041	1.79035	0.378275	0.00392004	0.207513
GOTERM_CC_FAT	GO:0033178~proton-transporting two-sector ATPase complex, catalytic domain	10	0.4662	0.000167529	ENSG00000071553, ENSG00000147416, ENSG00000152234, ENSG00000124172, ENSG00000047249, ENSG00000131100, ENSG00000155097, ENSG00000110955, ENSG00000165629, ENSG00000114573	1716	17	12271	4.20643	0.102581	0.00193086	0.249637
KEGG_PATHWAY	hsa05110:Vibrio cholerae infection	22	1.02564	0.000207159	ENSG00000087460, ENSG00000184009, ENSG00000075624, ENSG00000113732, ENSG00000033627, ENSG00000131100, ENSG00000155097, ENSG00000197930, ENSG00000138031, ENSG00000159720, ENSG00000072062, ENSG00000155660, ENSG00000071553, ENSG00000110719, ENSG00000147416, ENSG00000047249, ENSG00000136888, ENSG00000105438, ENSG00000166501, ENSG00000143761, ENSG00000117410, ENSG00000114573	907	53	4964	2.27181	0.0368053	0.00534277	0.255104
GOTERM_MF_FAT	GO:0016887~ATPase activity	69	3.21678	0.000334623	ENSG00000109971, ENSG00000198231, ENSG00000127616, ENSG00000215301, ENSG00000137628, ENSG00000080503, ENSG00000100201, ENSG00000089737, ENSG00000145907, ENSG00000100764, ENSG00000103222, ENSG00000111642, ENSG00000144028, ENSG00000054523, ENSG00000161960, ENSG00000114770, ENSG00000017260, ENSG00000117410, ENSG00000156976, ENSG00000114573, ENSG00000100813, ENSG00000155097, ENSG00000144381, ENSG0000…	1719	330	12491	1.51935	0.392663	0.0110204	0.55409
GOTERM_BP_FAT	GO:0006164~purine nucleotide biosynthetic process	35	1.6317	0.000995921	ENSG00000068650, ENSG00000105329, ENSG00000106617, ENSG00000138031, ENSG00000159720, ENSG00000116459, ENSG00000147416, ENSG00000124172, ENSG00000152234, ENSG00000149925, ENSG00000047249, ENSG00000017260, ENSG00000058668, ENSG00000110955, ENSG00000117410, ENSG00000114573, ENSG00000174437, ENSG00000113732, ENSG00000033627, ENSG00000131100, ENSG00000135390, ENSG00000155097, ENSG00000133805, ENSG0000…	1801	144	13041	1.75996	0.985985	0.0233024	1.84805
GOTERM_MF_FAT	GO:0015078~hydrogen ion transmembrane transporter activity	24	1.11888	0.0010398	ENSG00000010256, ENSG00000113732, ENSG00000033627, ENSG00000131100, ENSG00000123643, ENSG00000155097, ENSG00000135390, ENSG00000165629, ENSG00000159720, ENSG00000071553, ENSG00000110719, ENSG00000127184, ENSG00000152234, ENSG00000124172, ENSG00000147416, ENSG00000116459, ENSG00000047249, ENSG00000156467, ENSG00000136888, ENSG00000110955, ENSG00000117410, ENSG00000131143, ENSG00000154518, ENSG0000…	1719	86	12491	2.02784	0.787774	0.0305264	1.71233
GOTERM_MF_FAT	GO:0042626~ATPase activity, coupled to transmembrane movement of substances	28	1.30536	0.00105626	ENSG00000068650, ENSG00000159720, ENSG00000103222, ENSG00000152234, ENSG00000124172, ENSG00000147416, ENSG00000116459, ENSG00000047249, ENSG00000017260, ENSG00000114770, ENSG00000058668, ENSG00000110955, ENSG00000117410, ENSG00000114573, ENSG00000174437, ENSG00000113732, ENSG00000131100, ENSG00000155097, ENSG00000165629, ENSG00000108846, ENSG00000071553, ENSG00000133657, ENSG00000136888, ENSG0000…	1719	107	12491	1.9015	0.792922	0.0304039	1.73922
GOTERM_MF_FAT	GO:0043492~ATPase activity, coupled to movement of substances	28	1.30536	0.00122749	ENSG00000068650, ENSG00000159720, ENSG00000103222, ENSG00000152234, ENSG00000124172, ENSG00000147416, ENSG00000116459, ENSG00000047249, ENSG00000017260, ENSG00000114770, ENSG00000058668, ENSG00000110955, ENSG00000117410, ENSG00000114573, ENSG00000174437, ENSG00000113732, ENSG00000131100, ENSG00000155097, ENSG00000165629, ENSG00000108846, ENSG00000071553, ENSG00000133657, ENSG00000136888, ENSG0000…	1719	108	12491	1.88389	0.8396	0.0345818	2.01847
GOTERM_MF_FAT	GO:0022890~inorganic cation transmembrane transporter activity	35	1.6317	0.001364	ENSG00000010256, ENSG00000143570, ENSG00000170385, ENSG00000018280, ENSG00000159720, ENSG00000116459, ENSG00000152234, ENSG00000124172, ENSG00000147416, ENSG00000110911, ENSG00000047249, ENSG00000156467, ENSG00000017260, ENSG00000058668, ENSG00000150995, ENSG00000110955, ENSG00000117410, ENSG00000114573, ENSG00000174437, ENSG00000113732, ENSG00000142185, ENSG00000123643, ENSG00000033627, ENSG0000…	1719	147	12491	1.7301	0.869155	0.0369615	2.24056
GOTERM_MF_FAT	GO:0016820~hydrolase activity, acting on acid anhydrides, catalyzing transmembrane movement of substances	28	1.30536	0.00142222	ENSG00000068650, ENSG00000159720, ENSG00000103222, ENSG00000152234, ENSG00000124172, ENSG00000147416, ENSG00000116459, ENSG00000047249, ENSG00000017260, ENSG00000114770, ENSG00000058668, ENSG00000110955, ENSG00000117410, ENSG00000114573, ENSG00000174437, ENSG00000113732, ENSG00000131100, ENSG00000155097, ENSG00000165629, ENSG00000108846, ENSG00000071553, ENSG00000133657, ENSG00000136888, ENSG0000…	1719	109	12491	1.86661	0.880042	0.0378227	2.33514
GOTERM_BP_FAT	GO:0009165~nucleotide biosynthetic process	41	1.91142	0.00165776	ENSG00000068650, ENSG00000105329, ENSG00000106617, ENSG00000105835, ENSG00000188641, ENSG00000138031, ENSG00000159720, ENSG00000138801, ENSG00000116459, ENSG00000147416, ENSG00000124172, ENSG00000152234, ENSG00000149925, ENSG00000047249, ENSG00000017260, ENSG00000058668, ENSG00000110955, ENSG00000115919, ENSG00000117410, ENSG00000114573, ENSG00000174437, ENSG00000113732, ENSG00000131100, ENSG0000…	1801	182	13041	1.63121	0.99918	0.0347359	3.05823
GOTERM_MF_FAT	GO:0015399~primary active transmembrane transporter activity	29	1.35198	0.00266132	ENSG00000068650, ENSG00000173726, ENSG00000159720, ENSG00000103222, ENSG00000152234, ENSG00000124172, ENSG00000147416, ENSG00000116459, ENSG00000047249, ENSG00000017260, ENSG00000114770, ENSG00000058668, ENSG00000110955, ENSG00000117410, ENSG00000114573, ENSG00000174437, ENSG00000113732, ENSG00000131100, ENSG00000155097, ENSG00000165629, ENSG00000108846, ENSG00000071553, ENSG00000133657, ENSG0000…	1719	119	12491	1.77081	0.981139	0.0592585	4.32775
GOTERM_MF_FAT	GO:0015405~P-P-bond-hydrolysis-driven transmembrane transporter activity	29	1.35198	0.00266132	ENSG00000068650, ENSG00000173726, ENSG00000159720, ENSG00000103222, ENSG00000152234, ENSG00000124172, ENSG00000147416, ENSG00000116459, ENSG00000047249, ENSG00000017260, ENSG00000114770, ENSG00000058668, ENSG00000110955, ENSG00000117410, ENSG00000114573, ENSG00000174437, ENSG00000113732, ENSG00000131100, ENSG00000155097, ENSG00000165629, ENSG00000108846, ENSG00000071553, ENSG00000133657, ENSG0000…	1719	119	12491	1.77081	0.981139	0.0592585	4.32775
GOTERM_MF_FAT	GO:0046933~hydrogen ion transporting ATP synthase activity, rotational mechanism	8	0.37296	0.00337458	ENSG00000071553, ENSG00000116459, ENSG00000147416, ENSG00000152234, ENSG00000124172, ENSG00000110955, ENSG00000165629, ENSG00000114573	1719	16	12491	3.63322	0.993504	0.0724175	5.45736
GOTERM_BP_FAT	GO:0034404~nucleobase, nucleoside and nucleotide biosynthetic process	41	1.91142	0.00340431	ENSG00000068650, ENSG00000105329, ENSG00000106617, ENSG00000105835, ENSG00000188641, ENSG00000138031, ENSG00000159720, ENSG00000138801, ENSG00000116459, ENSG00000147416, ENSG00000124172, ENSG00000152234, ENSG00000149925, ENSG00000047249, ENSG00000017260, ENSG00000058668, ENSG00000110955, ENSG00000115919, ENSG00000117410, ENSG00000114573, ENSG00000174437, ENSG00000113732, ENSG00000131100, ENSG0000…	1801	189	13041	1.57079	1	0.0595227	6.18439
GOTERM_BP_FAT	GO:0034654~nucleobase, nucleoside, nucleotide and nucleic acid biosynthetic process	41	1.91142	0.00340431	ENSG00000068650, ENSG00000105329, ENSG00000106617, ENSG00000105835, ENSG00000188641, ENSG00000138031, ENSG00000159720, ENSG00000138801, ENSG00000116459, ENSG00000147416, ENSG00000124172, ENSG00000152234, ENSG00000149925, ENSG00000047249, ENSG00000017260, ENSG00000058668, ENSG00000110955, ENSG00000115919, ENSG00000117410, ENSG00000114573, ENSG00000174437, ENSG00000113732, ENSG00000131100, ENSG0000…	1801	189	13041	1.57079	1	0.0595227	6.18439
GOTERM_CC_FAT	GO:0033176~proton-transporting V-type ATPase complex	9	0.41958	0.00376945	ENSG00000071553, ENSG00000147416, ENSG00000113732, ENSG00000047249, ENSG00000155097, ENSG00000136888, ENSG00000117410, ENSG00000159720, ENSG00000114573	1716	20	12271	3.21792	0.91281	0.0273427	5.4783
GOTERM_MF_FAT	GO:0015077~monovalent inorganic cation transmembrane transporter activity	25	1.1655	0.00395422	ENSG00000010256, ENSG00000159720, ENSG00000124172, ENSG00000152234, ENSG00000147416, ENSG00000116459, ENSG00000047249, ENSG00000156467, ENSG00000117410, ENSG00000110955, ENSG00000114573, ENSG00000113732, ENSG00000033627, ENSG00000131100, ENSG00000123643, ENSG00000135390, ENSG00000155097, ENSG00000165629, ENSG00000110719, ENSG00000071553, ENSG00000127184, ENSG00000136888, ENSG00000131143, ENSG0000…	1719	100	12491	1.81661	0.99727	0.0819997	6.36611
GOTERM_BP_FAT	GO:0006119~oxidative phosphorylation	24	1.11888	0.00505505	ENSG00000010256, ENSG00000113732, ENSG00000033627, ENSG00000131100, ENSG00000155097, ENSG00000135390, ENSG00000165629, ENSG00000159720, ENSG00000071553, ENSG00000110719, ENSG00000152234, ENSG00000124172, ENSG00000147416, ENSG00000116459, ENSG00000189043, ENSG00000158864, ENSG00000047249, ENSG00000156467, ENSG00000091140, ENSG00000110955, ENSG00000117410, ENSG00000140740, ENSG00000154518, ENSG0000…	1801	96	13041	1.81024	1	0.0780781	9.05114
GOTERM_BP_FAT	GO:0044271~nitrogen compound biosynthetic process	60	2.7972	0.00767071	ENSG00000060982, ENSG00000105835, ENSG00000188641, ENSG00000138031, ENSG00000083444, ENSG00000135124, ENSG00000149925, ENSG00000017260, ENSG00000104904, ENSG00000117410, ENSG00000114573, ENSG00000117115, ENSG00000033627, ENSG00000155097, ENSG00000123505, ENSG00000148672, ENSG00000093072, ENSG00000102172, ENSG00000162368, ENSG00000133657, ENSG00000134326, ENSG00000142208, ENSG00000121281, ENSG0000…	1801	314	13041	1.38363	1	0.106115	13.4245
GOTERM_MF_FAT	GO:0015662~ATPase activity, coupled to transmembrane movement of ions, phosphorylative mechanism	14	0.652681	0.0212507	ENSG00000068650, ENSG00000174437, ENSG00000131100, ENSG00000155097, ENSG00000159720, ENSG00000133657, ENSG00000017260, ENSG00000136888, ENSG00000058668, ENSG00000105726, ENSG00000110955, ENSG00000069849, ENSG00000163399, ENSG00000070961	1719	52	12491	1.95635	1	0.278614	29.9951
GOTERM_CC_FAT	GO:0033177~proton-transporting two-sector ATPase complex, proton-transporting domain	8	0.37296	0.0259052	ENSG00000110719, ENSG00000116459, ENSG00000113732, ENSG00000033627, ENSG00000135390, ENSG00000117410, ENSG00000159720, ENSG00000154518	1716	22	12271	2.60034	1	0.137084	32.3999
GOTERM_CC_FAT	GO:0033180~proton-transporting V-type ATPase, V1 domain	5	0.2331	0.0267037	ENSG00000071553, ENSG00000147416, ENSG00000047249, ENSG00000155097, ENSG00000114573	1716	9	12271	3.97274	1	0.137723	33.2219
KEGG_PATHWAY	hsa00190:Oxidative phosphorylation	28	1.30536	0.157376	ENSG00000010256, ENSG00000159720, ENSG00000124172, ENSG00000152234, ENSG00000147416, ENSG00000116459, ENSG00000189043, ENSG00000158864, ENSG00000047249, ENSG00000156467, ENSG00000110955, ENSG00000117410, ENSG00000140740, ENSG00000114573, ENSG00000113732, ENSG00000073578, ENSG00000033627, ENSG00000131100, ENSG00000135390, ENSG00000155097, ENSG00000165629, ENSG00000110719, ENSG00000071553, ENSG0000…	907	122	4964	1.2561	1	0.455405	87.8898
GOTERM_BP_FAT	GO:0015672~monovalent inorganic cation transport	40	1.8648	0.752578	ENSG00000120457, ENSG00000156113, ENSG00000159720, ENSG00000116459, ENSG00000147416, ENSG00000124172, ENSG00000152234, ENSG00000089057, ENSG00000047249, ENSG00000069424, ENSG00000110955, ENSG00000117410, ENSG00000114573, ENSG00000134294, ENSG00000144136, ENSG00000113732, ENSG00000142185, ENSG00000123643, ENSG00000033627, ENSG00000131100, ENSG00000135390, ENSG00000155097, ENSG00000139974, ENSG0000…	1801	309	13041	0.937343	1	0.999039	100
GOTERM_BP_FAT	GO:0006812~cation transport	71	3.31002	0.758754	ENSG00000170385, ENSG00000156113, ENSG00000177556, ENSG00000197043, ENSG00000135124, ENSG00000168003, ENSG00000135222, ENSG00000089057, ENSG00000017260, ENSG00000069424, ENSG00000117410, ENSG00000138821, ENSG00000114573, ENSG00000167996, ENSG00000134294, ENSG00000081237, ENSG00000142185, ENSG00000033627, ENSG00000123643, ENSG00000155097, ENSG00000087086, ENSG00000005700, ENSG00000089060, ENSG0000…	1801	544	13041	0.945054	1	0.99911	100
SP_PIR_KEYWORDS	ion transport	62	2.89044	0.795289	ENSG00000170385, ENSG00000181045, ENSG00000156113, ENSG00000177556, ENSG00000213585, ENSG00000135124, ENSG00000141540, ENSG00000089057, ENSG00000017260, ENSG00000069424, ENSG00000117410, ENSG00000138821, ENSG00000114573, ENSG00000134294, ENSG00000142185, ENSG00000033627, ENSG00000155097, ENSG00000002834, ENSG00000089060, ENSG00000012223, ENSG00000089327, ENSG00000136888, ENSG00000136295, ENSG0000…	2140	570	18260	0.928119	1	0.977925	100
Annotation Cluster 34	Enrichment Score: 3.5181201983254313
Category	Term	Count	%	PValue	Genes	List Total	Pop Hits	Pop Total	Fold Enrichment	Bonferroni	Benjamini	FDR
GOTERM_MF_FAT	GO:0017048~Rho GTPase binding	16	0.745921	7.66209e-05	ENSG00000135905, ENSG00000099331, ENSG00000203485, ENSG00000173327, ENSG00000184922, ENSG00000157827, ENSG00000149269, ENSG00000131504, ENSG00000068793, ENSG00000116584, ENSG00000198752, ENSG00000108518, ENSG00000161791, ENSG00000196924, ENSG00000067900, ENSG00000128512	1719	38	12491	3.05955	0.107893	0.00345371	0.127129
GOTERM_MF_FAT	GO:0051020~GTPase binding	30	1.3986	0.000271997	ENSG00000147251, ENSG00000103496, ENSG00000107099, ENSG00000100599, ENSG00000099331, ENSG00000184014, ENSG00000173327, ENSG00000205339, ENSG00000184922, ENSG00000157827, ENSG00000149269, ENSG00000068793, ENSG00000165029, ENSG00000198752, ENSG00000103365, ENSG00000161791, ENSG00000067900, ENSG00000065150, ENSG00000135905, ENSG00000182718, ENSG00000203485, ENSG00000104093, ENSG00000131504, ENSG0000…	1719	109	12491	1.99994	0.333244	0.00938201	0.450611
GOTERM_MF_FAT	GO:0031267~small GTPase binding	28	1.30536	0.000401126	ENSG00000103496, ENSG00000100599, ENSG00000099331, ENSG00000173327, ENSG00000205339, ENSG00000184014, ENSG00000184922, ENSG00000157827, ENSG00000149269, ENSG00000068793, ENSG00000165029, ENSG00000198752, ENSG00000103365, ENSG00000161791, ENSG00000067900, ENSG00000065150, ENSG00000135905, ENSG00000182718, ENSG00000203485, ENSG00000131504, ENSG00000104093, ENSG00000116584, ENSG00000146192, ENSG0000…	1719	101	12491	2.01446	0.449978	0.0126386	0.663866
GOTERM_MF_FAT	GO:0017016~Ras GTPase binding	25	1.1655	0.00101234	ENSG00000103496, ENSG00000099331, ENSG00000100599, ENSG00000173327, ENSG00000205339, ENSG00000184014, ENSG00000184922, ENSG00000157827, ENSG00000149269, ENSG00000068793, ENSG00000198752, ENSG00000067900, ENSG00000161791, ENSG00000065150, ENSG00000135905, ENSG00000182718, ENSG00000203485, ENSG00000131504, ENSG00000104093, ENSG00000116584, ENSG00000108518, ENSG00000119487, ENSG00000196924, ENSG0000…	1719	91	12491	1.99627	0.778902	0.0303295	1.66747
Annotation Cluster 35	Enrichment Score: 3.475571894415849
Category	Term	Count	%	PValue	Genes	List Total	Pop Hits	Pop Total	Fold Enrichment	Bonferroni	Benjamini	FDR
GOTERM_CC_FAT	GO:0005788~endoplasmic reticulum lumen	26	1.21212	5.60579e-05	ENSG00000044574, ENSG00000179218, ENSG00000122884, ENSG00000149428, ENSG00000163956, ENSG00000185624, ENSG00000155660, ENSG00000183291, ENSG00000167004, ENSG00000010610, ENSG00000136731, ENSG00000023318, ENSG00000049239, ENSG00000143870, ENSG00000166598, ENSG00000164307, ENSG00000166794, ENSG00000179364, ENSG00000129103, ENSG00000077232, ENSG00000128595, ENSG00000089248, ENSG00000130309, ENSG0000…	1716	80	12271	2.32405	0.0355665	0.000724027	0.0835974
UP_SEQ_FEATURE	short sequence motif:Prevents secretion from ER	19	0.885781	9.31663e-05	ENSG00000023318, ENSG00000143870, ENSG00000044574, ENSG00000166598, ENSG00000179218, ENSG00000117899, ENSG00000184840, ENSG00000149428, ENSG00000163956, ENSG00000166794, ENSG00000130175, ENSG00000185624, ENSG00000077232, ENSG00000155660, ENSG00000128595, ENSG00000089248, ENSG00000167004, ENSG00000130309, ENSG00000136731	2139	59	18215	2.74233	0.390268	0.0286827	0.178273
INTERPRO	IPR000886:Endoplasmic reticulum, targeting sequence	13	0.606061	0.00716784	ENSG00000023318, ENSG00000044574, ENSG00000143870, ENSG00000166598, ENSG00000179218, ENSG00000163956, ENSG00000185624, ENSG00000130175, ENSG00000155660, ENSG00000077232, ENSG00000089248, ENSG00000130309, ENSG00000136731	2028	44	15977	2.32765	1	0.471391	11.9532
Annotation Cluster 36	Enrichment Score: 3.399069614821851
Category	Term	Count	%	PValue	Genes	List Total	Pop Hits	Pop Total	Fold Enrichment	Bonferroni	Benjamini	FDR
INTERPRO	IPR017998:Chaperone, tailless complex polypeptide 1	8	0.37296	0.000108383	ENSG00000163468, ENSG00000146731, ENSG00000150753, ENSG00000144381, ENSG00000120438, ENSG00000166226, ENSG00000135624, ENSG00000156261	2028	11	15977	5.7296	0.243127	0.0342207	0.191626
INTERPRO	IPR002423:Chaperonin Cpn60/TCP-1	9	0.41958	0.000186025	ENSG00000163468, ENSG00000146731, ENSG00000115020, ENSG00000150753, ENSG00000144381, ENSG00000120438, ENSG00000166226, ENSG00000135624, ENSG00000156261	2028	15	15977	4.72692	0.380057	0.0517389	0.328687
SP_PIR_KEYWORDS	molecular chaperone	8	0.37296	0.000270476	ENSG00000163468, ENSG00000109971, ENSG00000146731, ENSG00000127022, ENSG00000144381, ENSG00000120438, ENSG00000196365, ENSG00000156261	2140	13	18260	5.2509	0.172958	0.00283031	0.407274
INTERPRO	IPR002194:Chaperonin TCP-1, conserved site	7	0.32634	0.000550699	ENSG00000163468, ENSG00000146731, ENSG00000150753, ENSG00000120438, ENSG00000166226, ENSG00000135624, ENSG00000156261	2028	10	15977	5.51474	0.757241	0.0961758	0.970073
GOTERM_CC_FAT	GO:0005832~chaperonin-containing T-complex	6	0.27972	0.000870769	ENSG00000163468, ENSG00000146731, ENSG00000150753, ENSG00000120438, ENSG00000166226, ENSG00000135624	1716	7	12271	6.12937	0.430366	0.00824175	1.29121
PIR_SUPERFAMILY	PIRSF002584:molecular chaperone t-complex-type	7	0.32634	0.00154207	ENSG00000163468, ENSG00000146731, ENSG00000150753, ENSG00000120438, ENSG00000166226, ENSG00000135624, ENSG00000156261	1098	10	7156	4.56211	0.812297	0.566753	2.43327
Annotation Cluster 37	Enrichment Score: 3.396308406523182
Category	Term	Count	%	PValue	Genes	List Total	Pop Hits	Pop Total	Fold Enrichment	Bonferroni	Benjamini	FDR
GOTERM_CC_FAT	GO:0048475~coated membrane	26	1.21212	2.8692e-07	ENSG00000181789, ENSG00000150961, ENSG00000073921, ENSG00000122218, ENSG00000101310, ENSG00000111481, ENSG00000183020, ENSG00000129083, ENSG00000157191, ENSG00000103365, ENSG00000138674, ENSG00000132842, ENSG00000095139, ENSG00000122705, ENSG00000100280, ENSG00000105669, ENSG00000006125, ENSG00000166747, ENSG00000176986, ENSG00000182287, ENSG00000065000, ENSG00000196961, ENSG00000133612, ENSG0000…	1716	62	12271	2.99878	0.000185333	5.79218e-06	0.000428041
GOTERM_CC_FAT	GO:0030117~membrane coat	26	1.21212	2.8692e-07	ENSG00000181789, ENSG00000150961, ENSG00000073921, ENSG00000122218, ENSG00000101310, ENSG00000111481, ENSG00000183020, ENSG00000129083, ENSG00000157191, ENSG00000103365, ENSG00000138674, ENSG00000132842, ENSG00000095139, ENSG00000122705, ENSG00000100280, ENSG00000105669, ENSG00000006125, ENSG00000166747, ENSG00000176986, ENSG00000182287, ENSG00000065000, ENSG00000196961, ENSG00000133612, ENSG0000…	1716	62	12271	2.99878	0.000185333	5.79218e-06	0.000428041
GOTERM_CC_FAT	GO:0030120~vesicle coat	17	0.792541	1.38473e-05	ENSG00000095139, ENSG00000122705, ENSG00000181789, ENSG00000150961, ENSG00000122218, ENSG00000101310, ENSG00000111481, ENSG00000183020, ENSG00000105669, ENSG00000176986, ENSG00000182287, ENSG00000129083, ENSG00000157191, ENSG00000196961, ENSG00000138674, ENSG00000141367, ENSG00000184432	1716	37	12271	3.28556	0.00890555	0.000198768	0.0206562
GOTERM_CC_FAT	GO:0030135~coated vesicle	37	1.72494	0.00139664	ENSG00000181789, ENSG00000136813, ENSG00000150961, ENSG00000073921, ENSG00000197081, ENSG00000122218, ENSG00000152291, ENSG00000101310, ENSG00000111481, ENSG00000119396, ENSG00000183020, ENSG00000159720, ENSG00000113282, ENSG00000136021, ENSG00000140564, ENSG00000090487, ENSG00000131238, ENSG00000129083, ENSG00000157191, ENSG00000138674, ENSG00000095139, ENSG00000122705, ENSG00000144381, ENSG0000…	1716	156	12271	1.69605	0.594591	0.0122918	2.06345
GOTERM_CC_FAT	GO:0030660~Golgi-associated vesicle membrane	11	0.512821	0.0032943	ENSG00000095139, ENSG00000181789, ENSG00000122705, ENSG00000182287, ENSG00000129083, ENSG00000122218, ENSG00000196961, ENSG00000111481, ENSG00000105669, ENSG00000184432, ENSG00000141367	1716	28	12271	2.80929	0.881356	0.0247661	4.80351
GOTERM_CC_FAT	GO:0044433~cytoplasmic vesicle part	40	1.8648	0.00339647	ENSG00000135218, ENSG00000181789, ENSG00000150961, ENSG00000005893, ENSG00000105329, ENSG00000122862, ENSG00000175899, ENSG00000018280, ENSG00000122218, ENSG00000111481, ENSG00000101310, ENSG00000183020, ENSG00000113140, ENSG00000086598, ENSG00000130402, ENSG00000142192, ENSG00000129083, ENSG00000054523, ENSG00000150995, ENSG00000157191, ENSG00000138674, ENSG00000149131, ENSG00000080371, ENSG0000…	1716	181	12271	1.58032	0.888959	0.0252327	4.94899
GOTERM_CC_FAT	GO:0012506~vesicle membrane	31	1.44522	0.0164319	ENSG00000135218, ENSG00000181789, ENSG00000150961, ENSG00000005893, ENSG00000018280, ENSG00000122218, ENSG00000111481, ENSG00000101310, ENSG00000183020, ENSG00000177885, ENSG00000086598, ENSG00000129083, ENSG00000054523, ENSG00000157191, ENSG00000150995, ENSG00000080371, ENSG00000138674, ENSG00000010278, ENSG00000095139, ENSG00000122705, ENSG00000105669, ENSG00000102531, ENSG00000006125, ENSG0000…	1716	145	12271	1.52882	0.999978	0.0969121	21.8997
GOTERM_CC_FAT	GO:0030659~cytoplasmic vesicle membrane	28	1.30536	0.0275771	ENSG00000135218, ENSG00000181789, ENSG00000150961, ENSG00000005893, ENSG00000018280, ENSG00000122218, ENSG00000101310, ENSG00000111481, ENSG00000183020, ENSG00000086598, ENSG00000129083, ENSG00000054523, ENSG00000157191, ENSG00000150995, ENSG00000080371, ENSG00000138674, ENSG00000010278, ENSG00000095139, ENSG00000122705, ENSG00000105669, ENSG00000006125, ENSG00000156675, ENSG00000176986, ENSG0000…	1716	133	12271	1.50546	1	0.140846	34.1103
GOTERM_CC_FAT	GO:0030662~coated vesicle membrane	17	0.792541	0.0335911	ENSG00000095139, ENSG00000122705, ENSG00000181789, ENSG00000150961, ENSG00000122218, ENSG00000101310, ENSG00000111481, ENSG00000183020, ENSG00000105669, ENSG00000176986, ENSG00000182287, ENSG00000129083, ENSG00000157191, ENSG00000196961, ENSG00000138674, ENSG00000141367, ENSG00000184432	1716	71	12271	1.7122	1	0.168013	39.9348
Annotation Cluster 38	Enrichment Score: 3.372987331369034
Category	Term	Count	%	PValue	Genes	List Total	Pop Hits	Pop Total	Fold Enrichment	Bonferroni	Benjamini	FDR
GOTERM_BP_FAT	GO:0048194~Golgi vesicle budding	9	0.41958	4.5076e-06	ENSG00000095139, ENSG00000181789, ENSG00000107862, ENSG00000129083, ENSG00000122218, ENSG00000111481, ENSG00000143761, ENSG00000105669, ENSG00000184432	1801	10	13041	6.51688	0.0191209	0.00031134	0.0084381
GOTERM_BP_FAT	GO:0048205~COPI coating of Golgi vesicle	9	0.41958	4.5076e-06	ENSG00000095139, ENSG00000181789, ENSG00000107862, ENSG00000129083, ENSG00000122218, ENSG00000111481, ENSG00000143761, ENSG00000105669, ENSG00000184432	1801	10	13041	6.51688	0.0191209	0.00031134	0.0084381
GOTERM_BP_FAT	GO:0048200~Golgi transport vesicle coating	9	0.41958	4.5076e-06	ENSG00000095139, ENSG00000181789, ENSG00000107862, ENSG00000129083, ENSG00000122218, ENSG00000111481, ENSG00000143761, ENSG00000105669, ENSG00000184432	1801	10	13041	6.51688	0.0191209	0.00031134	0.0084381
GOTERM_BP_FAT	GO:0016050~vesicle organization	21	0.979021	8.54364e-06	ENSG00000095139, ENSG00000181789, ENSG00000122862, ENSG00000107862, ENSG00000073921, ENSG00000134243, ENSG00000122218, ENSG00000039319, ENSG00000111481, ENSG00000089041, ENSG00000105669, ENSG00000085832, ENSG00000138768, ENSG00000165029, ENSG00000065135, ENSG00000129083, ENSG00000143761, ENSG00000196072, ENSG00000167461, ENSG00000184432, ENSG00000143669	1801	52	13041	2.92424	0.0359312	0.000515256	0.0159929
GOTERM_BP_FAT	GO:0006900~membrane budding	11	0.512821	8.8562e-06	ENSG00000095139, ENSG00000181789, ENSG00000107862, ENSG00000129083, ENSG00000073921, ENSG00000122218, ENSG00000089041, ENSG00000111481, ENSG00000143761, ENSG00000105669, ENSG00000184432	1801	16	13041	4.97817	0.0372209	0.000512453	0.0165779
GOTERM_CC_FAT	GO:0030120~vesicle coat	17	0.792541	1.38473e-05	ENSG00000095139, ENSG00000122705, ENSG00000181789, ENSG00000150961, ENSG00000122218, ENSG00000101310, ENSG00000111481, ENSG00000183020, ENSG00000105669, ENSG00000176986, ENSG00000182287, ENSG00000129083, ENSG00000157191, ENSG00000196961, ENSG00000138674, ENSG00000141367, ENSG00000184432	1716	37	12271	3.28556	0.00890555	0.000198768	0.0206562
GOTERM_BP_FAT	GO:0048199~vesicle targeting, to, from or within Golgi	9	0.41958	3.82494e-05	ENSG00000095139, ENSG00000181789, ENSG00000107862, ENSG00000129083, ENSG00000122218, ENSG00000111481, ENSG00000143761, ENSG00000105669, ENSG00000184432	1801	12	13041	5.43073	0.15111	0.00160484	0.0715804
GOTERM_BP_FAT	GO:0006901~vesicle coating	10	0.4662	4.06252e-05	ENSG00000095139, ENSG00000181789, ENSG00000107862, ENSG00000129083, ENSG00000073921, ENSG00000122218, ENSG00000111481, ENSG00000143761, ENSG00000105669, ENSG00000184432	1801	15	13041	4.82732	0.159704	0.00165578	0.0760248
GOTERM_BP_FAT	GO:0006890~retrograde vesicle-mediated transport, Golgi to ER	11	0.512821	0.000120457	ENSG00000095139, ENSG00000181789, ENSG00000157916, ENSG00000107862, ENSG00000129083, ENSG00000129250, ENSG00000122218, ENSG00000111481, ENSG00000143761, ENSG00000105669, ENSG00000184432	1801	20	13041	3.98254	0.403065	0.00411908	0.22526
GOTERM_CC_FAT	GO:0005798~Golgi-associated vesicle	18	0.839161	0.00020919	ENSG00000095139, ENSG00000122705, ENSG00000181789, ENSG00000197081, ENSG00000152291, ENSG00000122218, ENSG00000111481, ENSG00000119396, ENSG00000105669, ENSG00000140564, ENSG00000090487, ENSG00000182287, ENSG00000129083, ENSG00000006715, ENSG00000196961, ENSG00000141367, ENSG00000184432, ENSG00000137845	1716	49	12271	2.62687	0.126416	0.00232747	0.311626
GOTERM_BP_FAT	GO:0006903~vesicle targeting	11	0.512821	0.000324078	ENSG00000095139, ENSG00000080815, ENSG00000181789, ENSG00000107862, ENSG00000129083, ENSG00000122218, ENSG00000106636, ENSG00000111481, ENSG00000143761, ENSG00000105669, ENSG00000184432	1801	22	13041	3.62049	0.750489	0.0090325	0.60495
GOTERM_CC_FAT	GO:0030126~COPI vesicle coat	7	0.32634	0.000936032	ENSG00000095139, ENSG00000181789, ENSG00000129083, ENSG00000122218, ENSG00000111481, ENSG00000105669, ENSG00000184432	1716	10	12271	5.00565	0.453904	0.00872921	1.38736
GOTERM_CC_FAT	GO:0030663~COPI coated vesicle membrane	7	0.32634	0.00181614	ENSG00000095139, ENSG00000181789, ENSG00000129083, ENSG00000122218, ENSG00000111481, ENSG00000105669, ENSG00000184432	1716	11	12271	4.55059	0.690963	0.0151349	2.67543
GOTERM_CC_FAT	GO:0030660~Golgi-associated vesicle membrane	11	0.512821	0.0032943	ENSG00000095139, ENSG00000181789, ENSG00000122705, ENSG00000182287, ENSG00000129083, ENSG00000122218, ENSG00000196961, ENSG00000111481, ENSG00000105669, ENSG00000184432, ENSG00000141367	1716	28	12271	2.80929	0.881356	0.0247661	4.80351
GOTERM_CC_FAT	GO:0030137~COPI-coated vesicle	7	0.32634	0.00811824	ENSG00000095139, ENSG00000181789, ENSG00000129083, ENSG00000122218, ENSG00000111481, ENSG00000105669, ENSG00000184432	1716	14	12271	3.57547	0.994835	0.0544789	11.4503
GOTERM_BP_FAT	GO:0051656~establishment of organelle localization	18	0.839161	0.00955282	ENSG00000095139, ENSG00000080815, ENSG00000181789, ENSG00000138095, ENSG00000107862, ENSG00000070831, ENSG00000122218, ENSG00000111481, ENSG00000105669, ENSG00000181163, ENSG00000007168, ENSG00000129083, ENSG00000054523, ENSG00000115268, ENSG00000106636, ENSG00000143761, ENSG00000184432, ENSG00000100345	1801	68	13041	1.91673	1	0.121273	16.4473
GOTERM_BP_FAT	GO:0051650~establishment of vesicle localization	11	0.512821	0.0110839	ENSG00000095139, ENSG00000080815, ENSG00000181789, ENSG00000107862, ENSG00000129083, ENSG00000122218, ENSG00000106636, ENSG00000111481, ENSG00000143761, ENSG00000105669, ENSG00000184432	1801	33	13041	2.41366	1	0.134682	18.8324
GOTERM_BP_FAT	GO:0051648~vesicle localization	11	0.512821	0.0249643	ENSG00000095139, ENSG00000080815, ENSG00000181789, ENSG00000107862, ENSG00000129083, ENSG00000122218, ENSG00000106636, ENSG00000111481, ENSG00000143761, ENSG00000105669, ENSG00000184432	1801	37	13041	2.15272	1	0.244606	37.7041
GOTERM_CC_FAT	GO:0030662~coated vesicle membrane	17	0.792541	0.0335911	ENSG00000095139, ENSG00000122705, ENSG00000181789, ENSG00000150961, ENSG00000122218, ENSG00000101310, ENSG00000111481, ENSG00000183020, ENSG00000105669, ENSG00000176986, ENSG00000182287, ENSG00000129083, ENSG00000157191, ENSG00000196961, ENSG00000138674, ENSG00000141367, ENSG00000184432	1716	71	12271	1.7122	1	0.168013	39.9348
GOTERM_BP_FAT	GO:0051640~organelle localization	20	0.932401	0.0404493	ENSG00000095139, ENSG00000080815, ENSG00000116688, ENSG00000181789, ENSG00000138095, ENSG00000107862, ENSG00000070831, ENSG00000122218, ENSG00000111481, ENSG00000105669, ENSG00000100503, ENSG00000181163, ENSG00000007168, ENSG00000129083, ENSG00000054523, ENSG00000115268, ENSG00000106636, ENSG00000143761, ENSG00000184432, ENSG00000100345	1801	91	13041	1.59142	1	0.341687	53.836
GOTERM_BP_FAT	GO:0006891~intra-Golgi vesicle-mediated transport	6	0.27972	0.0739247	ENSG00000105402, ENSG00000129083, ENSG00000111481, ENSG00000123240, ENSG00000105669, ENSG00000184432	1801	17	13041	2.55564	1	0.503344	76.2533
Annotation Cluster 39	Enrichment Score: 3.353196838792584
Category	Term	Count	%	PValue	Genes	List Total	Pop Hits	Pop Total	Fold Enrichment	Bonferroni	Benjamini	FDR
GOTERM_CC_FAT	GO:0005938~cell cortex	39	1.81818	6.73999e-05	ENSG00000165458, ENSG00000108819, ENSG00000168385, ENSG00000159023, ENSG00000099331, ENSG00000078747, ENSG00000198898, ENSG00000130830, ENSG00000138758, ENSG00000196743, ENSG00000168036, ENSG00000131507, ENSG00000130402, ENSG00000131236, ENSG00000077549, ENSG00000125868, ENSG00000136068, ENSG00000155130, ENSG00000122545, ENSG00000182473, ENSG00000136279, ENSG00000092820, ENSG00000184009, ENSG0000…	1716	145	12271	1.92335	0.0426075	0.000853397	0.100503
GOTERM_CC_FAT	GO:0030863~cortical cytoskeleton	18	0.839161	0.00020919	ENSG00000092820, ENSG00000184009, ENSG00000079819, ENSG00000075624, ENSG00000165458, ENSG00000108819, ENSG00000152818, ENSG00000159023, ENSG00000130830, ENSG00000198898, ENSG00000002834, ENSG00000142347, ENSG00000130402, ENSG00000131236, ENSG00000077549, ENSG00000125868, ENSG00000197694, ENSG00000100345	1716	49	12271	2.62687	0.126416	0.00232747	0.311626
GOTERM_CC_FAT	GO:0044448~cell cortex part	25	1.1655	0.000242891	ENSG00000165458, ENSG00000168385, ENSG00000108819, ENSG00000159023, ENSG00000198898, ENSG00000130830, ENSG00000196743, ENSG00000138758, ENSG00000130402, ENSG00000077549, ENSG00000131236, ENSG00000125868, ENSG00000122545, ENSG00000182473, ENSG00000092820, ENSG00000184009, ENSG00000079819, ENSG00000131558, ENSG00000075624, ENSG00000152818, ENSG00000142347, ENSG00000002834, ENSG00000197694, ENSG0000…	1716	82	12271	2.18016	0.145233	0.00265624	0.361745
GOTERM_CC_FAT	GO:0030864~cortical actin cytoskeleton	10	0.4662	0.0112876	ENSG00000131236, ENSG00000125868, ENSG00000079819, ENSG00000165458, ENSG00000197694, ENSG00000108819, ENSG00000159023, ENSG00000152818, ENSG00000142347, ENSG00000002834	1716	28	12271	2.5539	0.999347	0.0707083	15.5788
Annotation Cluster 40	Enrichment Score: 3.314931604872402
Category	Term	Count	%	PValue	Genes	List Total	Pop Hits	Pop Total	Fold Enrichment	Bonferroni	Benjamini	FDR
GOTERM_BP_FAT	GO:0034976~response to endoplasmic reticulum stress	15	0.699301	7.99382e-05	ENSG00000116044, ENSG00000044574, ENSG00000197930, ENSG00000055332, ENSG00000087074, ENSG00000135842, ENSG00000082701, ENSG00000165280, ENSG00000159461, ENSG00000113163, ENSG00000090861, ENSG00000128272, ENSG00000108588, ENSG00000118217, ENSG00000051108	1801	34	13041	3.19455	0.289928	0.00297287	0.149542
GOTERM_BP_FAT	GO:0006984~ER-nuclear signaling pathway	15	0.699301	0.00011642	ENSG00000116044, ENSG00000044574, ENSG00000174437, ENSG00000074964, ENSG00000197930, ENSG00000055332, ENSG00000087074, ENSG00000149269, ENSG00000082701, ENSG00000165280, ENSG00000159461, ENSG00000090861, ENSG00000108588, ENSG00000118217, ENSG00000051108	1801	35	13041	3.10328	0.392655	0.00404592	0.217719
GOTERM_BP_FAT	GO:0006986~response to unfolded protein	23	1.07226	0.000116561	ENSG00000023318, ENSG00000109971, ENSG00000116044, ENSG00000080824, ENSG00000144224, ENSG00000197930, ENSG00000055332, ENSG00000144381, ENSG00000087074, ENSG00000170606, ENSG00000134109, ENSG00000105993, ENSG00000106211, ENSG00000182158, ENSG00000086061, ENSG00000132002, ENSG00000096384, ENSG00000165280, ENSG00000159461, ENSG00000090861, ENSG00000118217, ENSG00000051108, ENSG00000120694	1801	70	13041	2.37918	0.393019	0.00401818	0.217981
GOTERM_BP_FAT	GO:0030968~endoplasmic reticulum unfolded protein response	9	0.41958	0.00495454	ENSG00000116044, ENSG00000159461, ENSG00000165280, ENSG00000197930, ENSG00000090861, ENSG00000055332, ENSG00000087074, ENSG00000051108, ENSG00000118217	1801	21	13041	3.10328	1	0.0771381	8.87899
GOTERM_BP_FAT	GO:0034620~cellular response to unfolded protein	9	0.41958	0.00495454	ENSG00000116044, ENSG00000159461, ENSG00000165280, ENSG00000197930, ENSG00000090861, ENSG00000055332, ENSG00000087074, ENSG00000051108, ENSG00000118217	1801	21	13041	3.10328	1	0.0771381	8.87899
Annotation Cluster 41	Enrichment Score: 3.27977510154615
Category	Term	Count	%	PValue	Genes	List Total	Pop Hits	Pop Total	Fold Enrichment	Bonferroni	Benjamini	FDR
GOTERM_CC_FAT	GO:0048475~coated membrane	26	1.21212	2.8692e-07	ENSG00000181789, ENSG00000150961, ENSG00000073921, ENSG00000122218, ENSG00000101310, ENSG00000111481, ENSG00000183020, ENSG00000129083, ENSG00000157191, ENSG00000103365, ENSG00000138674, ENSG00000132842, ENSG00000095139, ENSG00000122705, ENSG00000100280, ENSG00000105669, ENSG00000006125, ENSG00000166747, ENSG00000176986, ENSG00000182287, ENSG00000065000, ENSG00000196961, ENSG00000133612, ENSG0000…	1716	62	12271	2.99878	0.000185333	5.79218e-06	0.000428041
GOTERM_CC_FAT	GO:0030117~membrane coat	26	1.21212	2.8692e-07	ENSG00000181789, ENSG00000150961, ENSG00000073921, ENSG00000122218, ENSG00000101310, ENSG00000111481, ENSG00000183020, ENSG00000129083, ENSG00000157191, ENSG00000103365, ENSG00000138674, ENSG00000132842, ENSG00000095139, ENSG00000122705, ENSG00000100280, ENSG00000105669, ENSG00000006125, ENSG00000166747, ENSG00000176986, ENSG00000182287, ENSG00000065000, ENSG00000196961, ENSG00000133612, ENSG0000…	1716	62	12271	2.99878	0.000185333	5.79218e-06	0.000428041
INTERPRO	IPR002553:Clathrin/coatomer adaptor, adaptin-like, N-terminal	9	0.41958	4.71176e-05	ENSG00000181789, ENSG00000129083, ENSG00000100280, ENSG00000065000, ENSG00000196961, ENSG00000183020, ENSG00000006125, ENSG00000166747, ENSG00000132842	2028	13	15977	5.45414	0.11405	0.0239281	0.0833486
INTERPRO	IPR008152:Clathrin adaptor, alpha/beta/gamma-adaptin, appendage, Ig-like subdomain	7	0.32634	0.00024685	ENSG00000100280, ENSG00000103365, ENSG00000196961, ENSG00000183020, ENSG00000006125, ENSG00000166747, ENSG00000100083	2028	9	15977	6.12749	0.469791	0.0614774	0.435938
SMART	SM00809:Alpha_adaptinC2	7	0.32634	0.000274617	ENSG00000100280, ENSG00000103365, ENSG00000196961, ENSG00000183020, ENSG00000006125, ENSG00000166747, ENSG00000100083	1135	9	8764	6.00568	0.0993543	0.0258216	0.379653
GOTERM_CC_FAT	GO:0030118~clathrin coat	14	0.652681	0.00174091	ENSG00000095139, ENSG00000122705, ENSG00000100280, ENSG00000073921, ENSG00000183020, ENSG00000166747, ENSG00000006125, ENSG00000182287, ENSG00000157191, ENSG00000103365, ENSG00000196961, ENSG00000133612, ENSG00000100083, ENSG00000141367	1716	39	12271	2.567	0.675544	0.0147015	2.56594
GOTERM_CC_FAT	GO:0030131~clathrin adaptor complex	10	0.4662	0.0143834	ENSG00000095139, ENSG00000182287, ENSG00000100280, ENSG00000103365, ENSG00000196961, ENSG00000133612, ENSG00000183020, ENSG00000006125, ENSG00000166747, ENSG00000100083	1716	29	12271	2.46584	0.999914	0.0868594	19.4375
GOTERM_CC_FAT	GO:0030119~AP-type membrane coat adaptor complex	10	0.4662	0.0180627	ENSG00000095139, ENSG00000182287, ENSG00000100280, ENSG00000103365, ENSG00000196961, ENSG00000133612, ENSG00000183020, ENSG00000006125, ENSG00000166747, ENSG00000100083	1716	30	12271	2.38364	0.999992	0.104209	23.8094
UP_SEQ_FEATURE	domain:GAE	3	0.13986	0.108163	ENSG00000103365, ENSG00000166747, ENSG00000100083	2139	5	18215	5.1094	1	0.989997	88.8337
INTERPRO	IPR008153:Clathrin adaptor, gamma-adaptin, appendage	3	0.13986	0.123846	ENSG00000103365, ENSG00000166747, ENSG00000100083	2028	5	15977	4.72692	1	0.935445	90.3645
Annotation Cluster 42	Enrichment Score: 3.249771837387444
Category	Term	Count	%	PValue	Genes	List Total	Pop Hits	Pop Total	Fold Enrichment	Bonferroni	Benjamini	FDR
GOTERM_BP_FAT	GO:0006511~ubiquitin-dependent protein catabolic process	56	2.61072	2.60819e-05	ENSG00000139842, ENSG00000131467, ENSG00000119318, ENSG00000143106, ENSG00000100764, ENSG00000166233, ENSG00000161011, ENSG00000167986, ENSG00000089053, ENSG00000136930, ENSG00000113558, ENSG00000125818, ENSG00000185651, ENSG00000166598, ENSG00000221983, ENSG00000135655, ENSG00000114316, ENSG00000078304, ENSG00000159377, ENSG00000101182, ENSG00000143947, ENSG00000124422, ENSG00000124486, ENSG0000…	1801	231	13041	1.75539	0.105697	0.00126863	0.0488153
GOTERM_BP_FAT	GO:0009057~macromolecule catabolic process	142	6.62005	0.000155635	ENSG00000197323, ENSG00000156587, ENSG00000115307, ENSG00000153827, ENSG00000100764, ENSG00000166233, ENSG00000167986, ENSG00000173039, ENSG00000089053, ENSG00000131238, ENSG00000126261, ENSG00000167671, ENSG00000198793, ENSG00000168615, ENSG00000104774, ENSG00000159069, ENSG00000166598, ENSG00000135655, ENSG00000134698, ENSG00000166340, ENSG00000138668, ENSG00000133063, ENSG00000143947, ENSG0000…	1801	767	13041	1.34057	0.486567	0.00499975	0.290954
GOTERM_BP_FAT	GO:0030163~protein catabolic process	116	5.40793	0.000212106	ENSG00000197323, ENSG00000156587, ENSG00000115307, ENSG00000153827, ENSG00000100764, ENSG00000166233, ENSG00000173039, ENSG00000167986, ENSG00000089053, ENSG00000131238, ENSG00000126261, ENSG00000167671, ENSG00000198793, ENSG00000168615, ENSG00000159069, ENSG00000166598, ENSG00000135655, ENSG00000166340, ENSG00000143947, ENSG00000124422, ENSG00000100345, ENSG00000140941, ENSG00000170832, ENSG0000…	1801	609	13041	1.37923	0.596889	0.00637777	0.396326
GOTERM_BP_FAT	GO:0006508~proteolysis	180	8.39161	0.000250317	ENSG00000173369, ENSG00000197323, ENSG00000010256, ENSG00000156587, ENSG00000124299, ENSG00000115307, ENSG00000100764, ENSG00000153827, ENSG00000166233, ENSG00000167986, ENSG00000113441, ENSG00000173039, ENSG00000089053, ENSG00000126261, ENSG00000167671, ENSG00000141279, ENSG00000168615, ENSG00000159069, ENSG00000166598, ENSG00000135655, ENSG00000129128, ENSG00000173372, ENSG00000157227, ENSG0000…	1801	1019	13041	1.27907	0.657759	0.00731721	0.467566
GOTERM_BP_FAT	GO:0051603~proteolysis involved in cellular protein catabolic process	111	5.17483	0.0003847	ENSG00000197323, ENSG00000156587, ENSG00000115307, ENSG00000153827, ENSG00000100764, ENSG00000166233, ENSG00000173039, ENSG00000167986, ENSG00000089053, ENSG00000126261, ENSG00000167671, ENSG00000168615, ENSG00000159069, ENSG00000166598, ENSG00000135655, ENSG00000143947, ENSG00000124422, ENSG00000100345, ENSG00000140941, ENSG00000170832, ENSG00000136813, ENSG00000109046, ENSG00000176871, ENSG0000…	1801	587	13041	1.36925	0.807563	0.0103112	0.717726
GOTERM_BP_FAT	GO:0044257~cellular protein catabolic process	111	5.17483	0.00047115	ENSG00000197323, ENSG00000156587, ENSG00000115307, ENSG00000153827, ENSG00000100764, ENSG00000166233, ENSG00000173039, ENSG00000167986, ENSG00000089053, ENSG00000126261, ENSG00000167671, ENSG00000168615, ENSG00000159069, ENSG00000166598, ENSG00000135655, ENSG00000143947, ENSG00000124422, ENSG00000100345, ENSG00000140941, ENSG00000170832, ENSG00000136813, ENSG00000109046, ENSG00000176871, ENSG0000…	1801	590	13041	1.36229	0.867134	0.0120136	0.878342
GOTERM_BP_FAT	GO:0044265~cellular macromolecule catabolic process	128	5.96737	0.00109674	ENSG00000197323, ENSG00000156587, ENSG00000115307, ENSG00000153827, ENSG00000100764, ENSG00000166233, ENSG00000173039, ENSG00000167986, ENSG00000089053, ENSG00000131238, ENSG00000126261, ENSG00000167671, ENSG00000168615, ENSG00000159069, ENSG00000166598, ENSG00000135655, ENSG00000134698, ENSG00000138668, ENSG00000143947, ENSG00000124422, ENSG00000140941, ENSG00000100345, ENSG00000170832, ENSG0000…	1801	712	13041	1.30175	0.990904	0.0253556	2.03331
GOTERM_BP_FAT	GO:0019941~modification-dependent protein catabolic process	101	4.70862	0.00364396	ENSG00000197323, ENSG00000156587, ENSG00000115307, ENSG00000153827, ENSG00000100764, ENSG00000166233, ENSG00000167986, ENSG00000089053, ENSG00000126261, ENSG00000167671, ENSG00000159069, ENSG00000166598, ENSG00000135655, ENSG00000143947, ENSG00000124422, ENSG00000140941, ENSG00000170832, ENSG00000136813, ENSG00000109046, ENSG00000176871, ENSG00000169018, ENSG00000118564, ENSG00000159202, ENSG0000…	1801	561	13041	1.30363	1	0.0618249	6.60582
GOTERM_BP_FAT	GO:0043632~modification-dependent macromolecule catabolic process	101	4.70862	0.00364396	ENSG00000197323, ENSG00000156587, ENSG00000115307, ENSG00000153827, ENSG00000100764, ENSG00000166233, ENSG00000167986, ENSG00000089053, ENSG00000126261, ENSG00000167671, ENSG00000159069, ENSG00000166598, ENSG00000135655, ENSG00000143947, ENSG00000124422, ENSG00000140941, ENSG00000170832, ENSG00000136813, ENSG00000109046, ENSG00000176871, ENSG00000169018, ENSG00000118564, ENSG00000159202, ENSG0000…	1801	561	13041	1.30363	1	0.0618249	6.60582
SP_PIR_KEYWORDS	ubl conjugation pathway	78	3.63636	0.00558808	ENSG00000197323, ENSG00000139842, ENSG00000156587, ENSG00000145416, ENSG00000119318, ENSG00000101966, ENSG00000184900, ENSG00000086758, ENSG00000115307, ENSG00000153827, ENSG00000166233, ENSG00000167986, ENSG00000089053, ENSG00000126261, ENSG00000167671, ENSG00000107341, ENSG00000113558, ENSG00000131653, ENSG00000163840, ENSG00000145495, ENSG00000133606, ENSG00000159069, ENSG00000118503, ENSG0000…	2140	495	18260	1.34455	0.980431	0.0354467	8.10653
Annotation Cluster 43	Enrichment Score: 3.208280772458989
Category	Term	Count	%	PValue	Genes	List Total	Pop Hits	Pop Total	Fold Enrichment	Bonferroni	Benjamini	FDR
GOTERM_BP_FAT	GO:0010876~lipid localization	39	1.81818	0.000203032	ENSG00000170835, ENSG00000135218, ENSG00000197324, ENSG00000130304, ENSG00000068650, ENSG00000141447, ENSG00000073060, ENSG00000130203, ENSG00000116171, ENSG00000130208, ENSG00000196743, ENSG00000115677, ENSG00000135046, ENSG00000121769, ENSG00000110048, ENSG00000165029, ENSG00000113163, ENSG00000057252, ENSG00000173757, ENSG00000117758, ENSG00000131748, ENSG00000112033, ENSG00000221963, ENSG0000…	1801	154	13041	1.83375	0.580912	0.00637425	0.379402
GOTERM_BP_FAT	GO:0006869~lipid transport	36	1.67832	0.000363344	ENSG00000170835, ENSG00000135218, ENSG00000197324, ENSG00000130304, ENSG00000141447, ENSG00000073060, ENSG00000068650, ENSG00000130203, ENSG00000116171, ENSG00000130208, ENSG00000196743, ENSG00000115677, ENSG00000135046, ENSG00000121769, ENSG00000110048, ENSG00000165029, ENSG00000113163, ENSG00000057252, ENSG00000117758, ENSG00000131748, ENSG00000112033, ENSG00000221963, ENSG00000141458, ENSG0000…	1801	142	13041	1.83574	0.789124	0.0098028	0.678011
SP_PIR_KEYWORDS	lipid transport	16	0.745921	0.0032157	ENSG00000131748, ENSG00000130304, ENSG00000141447, ENSG00000221963, ENSG00000184730, ENSG00000130203, ENSG00000116171, ENSG00000130208, ENSG00000115677, ENSG00000110048, ENSG00000137642, ENSG00000100979, ENSG00000113163, ENSG00000091039, ENSG00000128284, ENSG00000128335	2140	60	18260	2.27539	0.89576	0.0225802	4.74298
Annotation Cluster 44	Enrichment Score: 3.1771516777442708
Category	Term	Count	%	PValue	Genes	List Total	Pop Hits	Pop Total	Fold Enrichment	Bonferroni	Benjamini	FDR
GOTERM_CC_FAT	GO:0044432~endoplasmic reticulum part	76	3.54312	3.42709e-05	ENSG00000163479, ENSG00000198856, ENSG00000179218, ENSG00000162407, ENSG00000100243, ENSG00000122884, ENSG00000151348, ENSG00000185825, ENSG00000149428, ENSG00000163956, ENSG00000111897, ENSG00000126777, ENSG00000125844, ENSG00000118705, ENSG00000124155, ENSG00000140564, ENSG00000183291, ENSG00000113163, ENSG00000057252, ENSG00000198911, ENSG00000051108, ENSG00000136731, ENSG00000023318, ENSG0000…	1716	342	12271	1.5891	0.0218961	0.000451722	0.0511148
GOTERM_CC_FAT	GO:0042175~nuclear envelope-endoplasmic reticulum network	59	2.75058	0.00125028	ENSG00000163479, ENSG00000138095, ENSG00000198856, ENSG00000162407, ENSG00000100243, ENSG00000151348, ENSG00000185825, ENSG00000119396, ENSG00000111897, ENSG00000126777, ENSG00000125844, ENSG00000118705, ENSG00000124155, ENSG00000140564, ENSG00000113163, ENSG00000057252, ENSG00000198911, ENSG00000051108, ENSG00000023318, ENSG00000115310, ENSG00000166598, ENSG00000129128, ENSG00000163902, ENSG0000…	1716	281	12271	1.50144	0.554333	0.011162	1.84908
GOTERM_CC_FAT	GO:0005789~endoplasmic reticulum membrane	53	2.47086	0.00686457	ENSG00000163479, ENSG00000198856, ENSG00000162407, ENSG00000100243, ENSG00000151348, ENSG00000185825, ENSG00000126777, ENSG00000111897, ENSG00000125844, ENSG00000118705, ENSG00000124155, ENSG00000140564, ENSG00000113163, ENSG00000057252, ENSG00000198911, ENSG00000051108, ENSG00000023318, ENSG00000115310, ENSG00000166598, ENSG00000129128, ENSG00000163902, ENSG00000182934, ENSG00000134255, ENSG0000…	1716	266	12271	1.42481	0.988319	0.0472164	9.76586
Annotation Cluster 45	Enrichment Score: 3.1586232454861376
Category	Term	Count	%	PValue	Genes	List Total	Pop Hits	Pop Total	Fold Enrichment	Bonferroni	Benjamini	FDR
GOTERM_BP_FAT	GO:0043487~regulation of RNA stability	12	0.559441	0.000148211	ENSG00000185650, ENSG00000153187, ENSG00000135829, ENSG00000128016, ENSG00000018280, ENSG00000138668, ENSG00000028137, ENSG00000142864, ENSG00000070756, ENSG00000065978, ENSG00000135316, ENSG00000162889	1801	24	13041	3.62049	0.469977	0.00483435	0.277094
GOTERM_BP_FAT	GO:0043488~regulation of mRNA stability	11	0.512821	0.000324078	ENSG00000185650, ENSG00000153187, ENSG00000135829, ENSG00000128016, ENSG00000018280, ENSG00000138668, ENSG00000142864, ENSG00000070756, ENSG00000065978, ENSG00000135316, ENSG00000162889	1801	22	13041	3.62049	0.750489	0.0090325	0.60495
GOTERM_BP_FAT	GO:0043489~RNA stabilization	8	0.37296	0.0021978	ENSG00000153187, ENSG00000135829, ENSG00000018280, ENSG00000138668, ENSG00000070756, ENSG00000065978, ENSG00000135316, ENSG00000162889	1801	15	13041	3.86185	0.999919	0.0440873	4.03523
GOTERM_BP_FAT	GO:0048255~mRNA stabilization	8	0.37296	0.0021978	ENSG00000153187, ENSG00000135829, ENSG00000018280, ENSG00000138668, ENSG00000070756, ENSG00000065978, ENSG00000135316, ENSG00000162889	1801	15	13041	3.86185	0.999919	0.0440873	4.03523
Annotation Cluster 46	Enrichment Score: 3.1283829634136775
Category	Term	Count	%	PValue	Genes	List Total	Pop Hits	Pop Total	Fold Enrichment	Bonferroni	Benjamini	FDR
GOTERM_BP_FAT	GO:0048514~blood vessel morphogenesis	49	2.28438	0.000209231	ENSG00000127616, ENSG00000025708, ENSG00000171862, ENSG00000168036, ENSG00000171223, ENSG00000185215, ENSG00000120063, ENSG00000112062, ENSG00000163513, ENSG00000185650, ENSG00000115310, ENSG00000106991, ENSG00000143878, ENSG00000157227, ENSG00000198959, ENSG00000196712, ENSG00000118257, ENSG00000086062, ENSG00000115053, ENSG00000158195, ENSG00000032444, ENSG00000169429, ENSG00000116016, ENSG0000…	1801	209	13041	1.69765	0.591895	0.0063812	0.390965
GOTERM_BP_FAT	GO:0001568~blood vessel development	53	2.47086	0.000712619	ENSG00000127616, ENSG00000025708, ENSG00000162407, ENSG00000171862, ENSG00000168036, ENSG00000171223, ENSG00000185215, ENSG00000120063, ENSG00000112062, ENSG00000163513, ENSG00000185650, ENSG00000115310, ENSG00000106991, ENSG00000143878, ENSG00000157227, ENSG00000198959, ENSG00000196712, ENSG00000118257, ENSG00000086062, ENSG00000115053, ENSG00000142208, ENSG00000158195, ENSG00000032444, ENSG0000…	1801	243	13041	1.57931	0.952794	0.0171983	1.32566
GOTERM_BP_FAT	GO:0001944~vasculature development	54	2.51748	0.00072605	ENSG00000127616, ENSG00000025708, ENSG00000162407, ENSG00000171862, ENSG00000168036, ENSG00000171223, ENSG00000185215, ENSG00000120063, ENSG00000112062, ENSG00000185650, ENSG00000163513, ENSG00000115310, ENSG00000106991, ENSG00000143878, ENSG00000157227, ENSG00000198959, ENSG00000196712, ENSG00000118257, ENSG00000086062, ENSG00000115053, ENSG00000142208, ENSG00000158195, ENSG00000032444, ENSG0000…	1801	249	13041	1.57033	0.955435	0.0174216	1.35049
GOTERM_BP_FAT	GO:0001525~angiogenesis	34	1.58508	0.00283151	ENSG00000025708, ENSG00000100697, ENSG00000123342, ENSG00000100292, ENSG00000171862, ENSG00000168036, ENSG00000177606, ENSG00000185215, ENSG00000105220, ENSG00000110955, ENSG00000120063, ENSG00000112062, ENSG00000168214, ENSG00000163513, ENSG00000115310, ENSG00000182718, ENSG00000106991, ENSG00000164307, ENSG00000157227, ENSG00000143878, ENSG00000120899, ENSG00000118257, ENSG00000086062, ENSG0000…	1801	147	13041	1.67478	0.999995	0.0527733	5.16981
Annotation Cluster 47	Enrichment Score: 3.120389131930071
Category	Term	Count	%	PValue	Genes	List Total	Pop Hits	Pop Total	Fold Enrichment	Bonferroni	Benjamini	FDR
GOTERM_BP_FAT	GO:0019318~hexose metabolic process	49	2.28438	1.41323e-05	ENSG00000146701, ENSG00000160883, ENSG00000160211, ENSG00000134352, ENSG00000165140, ENSG00000111640, ENSG00000102144, ENSG00000149925, ENSG00000159322, ENSG00000170525, ENSG00000182022, ENSG00000104774, ENSG00000112062, ENSG00000115159, ENSG00000074800, ENSG00000198380, ENSG00000117448, ENSG00000186298, ENSG00000086062, ENSG00000142208, ENSG00000111716, ENSG00000105953, ENSG00000140400, ENSG0000…	1801	189	13041	1.87729	0.0587337	0.000756329	0.0264531
GOTERM_BP_FAT	GO:0005996~monosaccharide metabolic process	53	2.47086	4.62928e-05	ENSG00000146701, ENSG00000160883, ENSG00000160211, ENSG00000134352, ENSG00000165140, ENSG00000111640, ENSG00000102144, ENSG00000149925, ENSG00000159322, ENSG00000170525, ENSG00000182022, ENSG00000104774, ENSG00000113552, ENSG00000112062, ENSG00000115159, ENSG00000074800, ENSG00000198380, ENSG00000117448, ENSG00000124357, ENSG00000186298, ENSG00000086062, ENSG00000142208, ENSG00000111716, ENSG0000…	1801	219	13041	1.75238	0.179857	0.00183421	0.0866266
GOTERM_BP_FAT	GO:0006006~glucose metabolic process	39	1.81818	0.00011294	ENSG00000105953, ENSG00000169764, ENSG00000111669, ENSG00000142657, ENSG00000146701, ENSG00000120742, ENSG00000106617, ENSG00000004799, ENSG00000067225, ENSG00000160883, ENSG00000160211, ENSG00000134352, ENSG00000165140, ENSG00000134333, ENSG00000111640, ENSG00000102144, ENSG00000149925, ENSG00000128272, ENSG00000159322, ENSG00000105220, ENSG00000112062, ENSG00000079739, ENSG00000110090, ENSG0000…	1801	150	13041	1.88265	0.383532	0.0039573	0.211217
GOTERM_BP_FAT	GO:0006007~glucose catabolic process	20	0.932401	0.000182224	ENSG00000105953, ENSG00000111669, ENSG00000049239, ENSG00000142657, ENSG00000074800, ENSG00000146701, ENSG00000067225, ENSG00000159399, ENSG00000160883, ENSG00000160211, ENSG00000156515, ENSG00000134333, ENSG00000177156, ENSG00000111640, ENSG00000102144, ENSG00000149925, ENSG00000159322, ENSG00000105220, ENSG00000079739, ENSG00000111716	1801	58	13041	2.49689	0.54184	0.00580797	0.340581
GOTERM_BP_FAT	GO:0016052~carbohydrate catabolic process	30	1.3986	0.000205424	ENSG00000105953, ENSG00000111669, ENSG00000142657, ENSG00000146701, ENSG00000067225, ENSG00000196743, ENSG00000160883, ENSG00000160211, ENSG00000134333, ENSG00000111640, ENSG00000102144, ENSG00000169919, ENSG00000149925, ENSG00000159322, ENSG00000105220, ENSG00000113552, ENSG00000079739, ENSG00000179163, ENSG00000049239, ENSG00000133048, ENSG00000074800, ENSG00000135677, ENSG00000049860, ENSG0000…	1801	107	13041	2.03018	0.585184	0.0064022	0.383864
GOTERM_BP_FAT	GO:0046365~monosaccharide catabolic process	21	0.979021	0.00112832	ENSG00000105953, ENSG00000111669, ENSG00000049239, ENSG00000142657, ENSG00000074800, ENSG00000146701, ENSG00000067225, ENSG00000159399, ENSG00000160883, ENSG00000160211, ENSG00000156515, ENSG00000134333, ENSG00000177156, ENSG00000111640, ENSG00000102144, ENSG00000149925, ENSG00000159322, ENSG00000105220, ENSG00000113552, ENSG00000079739, ENSG00000111716	1801	71	13041	2.1417	0.992056	0.0256613	2.09128
GOTERM_BP_FAT	GO:0006096~glycolysis	16	0.745921	0.00115331	ENSG00000105953, ENSG00000111669, ENSG00000074800, ENSG00000146701, ENSG00000067225, ENSG00000159399, ENSG00000160883, ENSG00000156515, ENSG00000134333, ENSG00000111640, ENSG00000102144, ENSG00000149925, ENSG00000159322, ENSG00000105220, ENSG00000079739, ENSG00000111716	1801	47	13041	2.46501	0.992863	0.0260841	2.13712
SP_PIR_KEYWORDS	glycolysis	14	0.652681	0.00117304	ENSG00000105953, ENSG00000111669, ENSG00000074800, ENSG00000067225, ENSG00000160883, ENSG00000159399, ENSG00000156515, ENSG00000134333, ENSG00000111640, ENSG00000102144, ENSG00000149925, ENSG00000159322, ENSG00000105220, ENSG00000111716	2140	44	18260	2.71495	0.561307	0.00987805	1.75514
GOTERM_BP_FAT	GO:0019320~hexose catabolic process	20	0.932401	0.00198684	ENSG00000105953, ENSG00000111669, ENSG00000049239, ENSG00000142657, ENSG00000074800, ENSG00000146701, ENSG00000067225, ENSG00000159399, ENSG00000160883, ENSG00000160211, ENSG00000156515, ENSG00000134333, ENSG00000177156, ENSG00000111640, ENSG00000102144, ENSG00000149925, ENSG00000159322, ENSG00000105220, ENSG00000079739, ENSG00000111716	1801	69	13041	2.09883	0.9998	0.0408956	3.65469
GOTERM_BP_FAT	GO:0046164~alcohol catabolic process	22	1.02564	0.00267132	ENSG00000105953, ENSG00000111669, ENSG00000049239, ENSG00000142657, ENSG00000074800, ENSG00000146701, ENSG00000067225, ENSG00000159399, ENSG00000160883, ENSG00000160211, ENSG00000156515, ENSG00000134333, ENSG00000093010, ENSG00000177156, ENSG00000111640, ENSG00000102144, ENSG00000149925, ENSG00000159322, ENSG00000105220, ENSG00000113552, ENSG00000079739, ENSG00000111716	1801	81	13041	1.96669	0.999989	0.0507427	4.88421
KEGG_PATHWAY	hsa00010:Glycolysis / Gluconeogenesis	21	0.979021	0.00355525	ENSG00000111669, ENSG00000143891, ENSG00000074800, ENSG00000067225, ENSG00000159399, ENSG00000160883, ENSG00000117448, ENSG00000197894, ENSG00000143149, ENSG00000156515, ENSG00000134333, ENSG00000165140, ENSG00000111640, ENSG00000102144, ENSG00000149925, ENSG00000091140, ENSG00000105220, ENSG00000111275, ENSG00000079739, ENSG00000131069, ENSG00000111716	907	60	4964	1.91555	0.475152	0.0394896	4.29603
GOTERM_BP_FAT	GO:0044275~cellular carbohydrate catabolic process	22	1.02564	0.00366141	ENSG00000105953, ENSG00000111669, ENSG00000049239, ENSG00000142657, ENSG00000074800, ENSG00000146701, ENSG00000067225, ENSG00000159399, ENSG00000160883, ENSG00000160211, ENSG00000156515, ENSG00000134333, ENSG00000177156, ENSG00000171298, ENSG00000111640, ENSG00000102144, ENSG00000149925, ENSG00000159322, ENSG00000105220, ENSG00000113552, ENSG00000079739, ENSG00000111716	1801	83	13041	1.9193	1	0.0618676	6.63643
BIOCARTA	h_glycolysisPathway:Glycolysis Pathway	6	0.27972	0.0933289	ENSG00000156515, ENSG00000111640, ENSG00000111669, ENSG00000102144, ENSG00000074800, ENSG00000105220	368	10	1396	2.27609	1	0.788023	72.7197
Annotation Cluster 48	Enrichment Score: 2.9504406486226906
Category	Term	Count	%	PValue	Genes	List Total	Pop Hits	Pop Total	Fold Enrichment	Bonferroni	Benjamini	FDR
GOTERM_MF_FAT	GO:0035091~phosphoinositide binding	31	1.44522	1.87316e-05	ENSG00000028528, ENSG00000086300, ENSG00000073060, ENSG00000165458, ENSG00000075651, ENSG00000073921, ENSG00000159023, ENSG00000148158, ENSG00000135317, ENSG00000120451, ENSG00000174705, ENSG00000115956, ENSG00000141664, ENSG00000184060, ENSG00000150995, ENSG00000085449, ENSG00000145675, ENSG00000104205, ENSG00000182718, ENSG00000129515, ENSG00000089006, ENSG00000143376, ENSG00000039319, ENSG0000…	1719	100	12491	2.25259	0.0275244	0.00111579	0.0310934
UP_SEQ_FEATURE	domain:PX	14	0.652681	0.0023151	ENSG00000028528, ENSG00000086300, ENSG00000075651, ENSG00000129515, ENSG00000104205, ENSG00000089006, ENSG00000148158, ENSG00000143376, ENSG00000205302, ENSG00000135317, ENSG00000130340, ENSG00000120451, ENSG00000174705, ENSG00000112335	2139	47	18215	2.53658	0.999995	0.276663	4.34173
INTERPRO	IPR001683:Phox-like	14	0.652681	0.00557819	ENSG00000028528, ENSG00000086300, ENSG00000075651, ENSG00000129515, ENSG00000104205, ENSG00000089006, ENSG00000148158, ENSG00000143376, ENSG00000205302, ENSG00000135317, ENSG00000130340, ENSG00000120451, ENSG00000174705, ENSG00000112335	2028	48	15977	2.29781	0.999999	0.401562	9.42487
SMART	SM00312:PX	14	0.652681	0.0065253	ENSG00000028528, ENSG00000086300, ENSG00000075651, ENSG00000129515, ENSG00000104205, ENSG00000089006, ENSG00000148158, ENSG00000143376, ENSG00000205302, ENSG00000135317, ENSG00000130340, ENSG00000120451, ENSG00000174705, ENSG00000112335	1135	48	8764	2.25213	0.917445	0.202883	8.66779
Annotation Cluster 49	Enrichment Score: 2.7877896579571364
Category	Term	Count	%	PValue	Genes	List Total	Pop Hits	Pop Total	Fold Enrichment	Bonferroni	Benjamini	FDR
GOTERM_BP_FAT	GO:0045321~leukocyte activation	59	2.75058	7.5189e-06	ENSG00000136167, ENSG00000168036, ENSG00000141503, ENSG00000125347, ENSG00000102034, ENSG00000114013, ENSG00000137462, ENSG00000168615, ENSG00000005844, ENSG00000173757, ENSG00000043462, ENSG00000133789, ENSG00000076944, ENSG00000163513, ENSG00000145675, ENSG00000081237, ENSG00000019582, ENSG00000144381, ENSG00000142347, ENSG00000067082, ENSG00000092929, ENSG00000172845, ENSG00000116251, ENSG0000…	1801	238	13041	1.79503	0.0316906	0.000459945	0.0140748
GOTERM_BP_FAT	GO:0001775~cell activation	65	3.0303	2.97185e-05	ENSG00000188313, ENSG00000136167, ENSG00000168036, ENSG00000135124, ENSG00000141503, ENSG00000125347, ENSG00000102034, ENSG00000114013, ENSG00000137462, ENSG00000168615, ENSG00000005844, ENSG00000120063, ENSG00000173757, ENSG00000043462, ENSG00000133789, ENSG00000076944, ENSG00000163513, ENSG00000145675, ENSG00000081237, ENSG00000019582, ENSG00000144381, ENSG00000142347, ENSG00000067082, ENSG0000…	1801	282	13041	1.66902	0.119518	0.00136773	0.0556197
GOTERM_BP_FAT	GO:0042110~T cell activation	33	1.53846	0.000309861	ENSG00000105329, ENSG00000018280, ENSG00000136167, ENSG00000168036, ENSG00000141968, ENSG00000125347, ENSG00000141503, ENSG00000102034, ENSG00000114013, ENSG00000010610, ENSG00000117091, ENSG00000005844, ENSG00000173757, ENSG00000165025, ENSG00000080815, ENSG00000142166, ENSG00000081237, ENSG00000019582, ENSG00000126561, ENSG00000144381, ENSG00000089041, ENSG00000103855, ENSG00000185811, ENSG0000…	1801	125	13041	1.91162	0.734818	0.00869449	0.578484
GOTERM_BP_FAT	GO:0030099~myeloid cell differentiation	26	1.21212	0.000438785	ENSG00000105329, ENSG00000083168, ENSG00000140968, ENSG00000180353, ENSG00000160211, ENSG00000100985, ENSG00000163565, ENSG00000140464, ENSG00000184371, ENSG00000105612, ENSG00000163513, ENSG00000080815, ENSG00000100813, ENSG00000070831, ENSG00000087274, ENSG00000105372, ENSG00000159216, ENSG00000172845, ENSG00000164587, ENSG00000115738, ENSG00000185591, ENSG00000081087, ENSG00000139687, ENSG0000…	1801	91	13041	2.06885	0.847369	0.0114658	0.81824
GOTERM_BP_FAT	GO:0046649~lymphocyte activation	44	2.05128	0.00131221	ENSG00000130303, ENSG00000105329, ENSG00000104320, ENSG00000018280, ENSG00000136167, ENSG00000163932, ENSG00000168036, ENSG00000026751, ENSG00000141968, ENSG00000005020, ENSG00000125347, ENSG00000141503, ENSG00000102034, ENSG00000114013, ENSG00000010610, ENSG00000117091, ENSG00000005844, ENSG00000173757, ENSG00000133789, ENSG00000165025, ENSG00000080815, ENSG00000150093, ENSG00000145675, ENSG0000…	1801	197	13041	1.61727	0.996389	0.0291657	2.42817
GOTERM_BP_FAT	GO:0030097~hemopoiesis	50	2.331	0.00134402	ENSG00000140968, ENSG00000168036, ENSG00000160211, ENSG00000125347, ENSG00000141503, ENSG00000140464, ENSG00000173757, ENSG00000163513, ENSG00000145675, ENSG00000112096, ENSG00000081237, ENSG00000019582, ENSG00000100813, ENSG00000134250, ENSG00000067082, ENSG00000116251, ENSG00000172845, ENSG00000134516, ENSG00000185591, ENSG00000164587, ENSG00000100345, ENSG00000165672, ENSG00000116016, ENSG0000…	1801	232	13041	1.56056	0.99685	0.0294051	2.48632
GOTERM_BP_FAT	GO:0002520~immune system development	56	2.61072	0.00202025	ENSG00000132792, ENSG00000140968, ENSG00000168036, ENSG00000160211, ENSG00000141503, ENSG00000125347, ENSG00000140464, ENSG00000173757, ENSG00000133789, ENSG00000163513, ENSG00000145675, ENSG00000112096, ENSG00000081237, ENSG00000019582, ENSG00000100813, ENSG00000144381, ENSG00000134250, ENSG00000067082, ENSG00000116251, ENSG00000172845, ENSG00000134516, ENSG00000185591, ENSG00000164587, ENSG0000…	1801	272	13041	1.49079	0.999827	0.0407866	3.71505
GOTERM_BP_FAT	GO:0048534~hemopoietic or lymphoid organ development	52	2.42424	0.00394478	ENSG00000140968, ENSG00000168036, ENSG00000160211, ENSG00000125347, ENSG00000141503, ENSG00000140464, ENSG00000173757, ENSG00000163513, ENSG00000145675, ENSG00000112096, ENSG00000081237, ENSG00000019582, ENSG00000100813, ENSG00000134250, ENSG00000067082, ENSG00000116251, ENSG00000172845, ENSG00000134516, ENSG00000185591, ENSG00000164587, ENSG00000100345, ENSG00000165672, ENSG00000116016, ENSG0000…	1801	256	13041	1.47082	1	0.066242	7.13228
GOTERM_BP_FAT	GO:0002521~leukocyte differentiation	26	1.21212	0.0439239	ENSG00000105329, ENSG00000168036, ENSG00000141503, ENSG00000125347, ENSG00000100985, ENSG00000163565, ENSG00000184371, ENSG00000010610, ENSG00000173757, ENSG00000165025, ENSG00000163513, ENSG00000080815, ENSG00000150093, ENSG00000145675, ENSG00000081237, ENSG00000019582, ENSG00000126561, ENSG00000070831, ENSG00000168685, ENSG00000185811, ENSG00000067082, ENSG00000116251, ENSG00000172845, ENSG0000…	1801	128	13041	1.47082	1	0.363393	56.8669
GOTERM_BP_FAT	GO:0030217~T cell differentiation	15	0.699301	0.0512729	ENSG00000105329, ENSG00000081237, ENSG00000019582, ENSG00000126561, ENSG00000168036, ENSG00000185811, ENSG00000168685, ENSG00000141503, ENSG00000125347, ENSG00000116251, ENSG00000172845, ENSG00000134516, ENSG00000010610, ENSG00000173757, ENSG00000165025	1801	64	13041	1.6971	1	0.402311	62.6686
GOTERM_BP_FAT	GO:0030098~lymphocyte differentiation	18	0.839161	0.224537	ENSG00000150093, ENSG00000145675, ENSG00000105329, ENSG00000081237, ENSG00000019582, ENSG00000126561, ENSG00000168036, ENSG00000185811, ENSG00000168685, ENSG00000141503, ENSG00000125347, ENSG00000067082, ENSG00000116251, ENSG00000172845, ENSG00000134516, ENSG00000010610, ENSG00000173757, ENSG00000165025	1801	101	13041	1.29047	1	0.841641	99.1439
Annotation Cluster 50	Enrichment Score: 2.7871993297536255
Category	Term	Count	%	PValue	Genes	List Total	Pop Hits	Pop Total	Fold Enrichment	Bonferroni	Benjamini	FDR
SP_PIR_KEYWORDS	atp-binding	235	10.9557	9.17067e-12	ENSG00000071242, ENSG00000215301, ENSG00000100077, ENSG00000123983, ENSG00000176658, ENSG00000138107, ENSG00000170759, ENSG00000137628, ENSG00000064393, ENSG00000090376, ENSG00000197142, ENSG00000120438, ENSG00000101336, ENSG00000145907, ENSG00000100764, ENSG00000160883, ENSG00000149269, ENSG00000103222, ENSG00000141503, ENSG00000144028, ENSG00000184216, ENSG00000156976, ENSG00000163468, ENSG0000…	2140	1312	18260	1.52834	6.43781e-09	3.2189e-10	1.38352e-08
GOTERM_BP_FAT	GO:0016310~phosphorylation	148	6.89977	6.38163e-05	ENSG00000071242, ENSG00000100077, ENSG00000010256, ENSG00000064393, ENSG00000008130, ENSG00000090376, ENSG00000101336, ENSG00000159692, ENSG00000149269, ENSG00000141503, ENSG00000115415, ENSG00000136021, ENSG00000178950, ENSG00000073331, ENSG00000158864, ENSG00000184216, ENSG00000140464, ENSG00000204217, ENSG00000130726, ENSG00000198793, ENSG00000168615, ENSG00000112062, ENSG00000114573, ENSG0000…	1801	791	13041	1.35482	0.239161	0.00241596	0.1194
SP_PIR_KEYWORDS	kinase	114	5.31469	7.30694e-05	ENSG00000071242, ENSG00000100077, ENSG00000064393, ENSG00000008130, ENSG00000090376, ENSG00000101336, ENSG00000149269, ENSG00000160883, ENSG00000130175, ENSG00000141503, ENSG00000178950, ENSG00000073331, ENSG00000204217, ENSG00000184216, ENSG00000198793, ENSG00000159322, ENSG00000112062, ENSG00000163513, ENSG00000114354, ENSG00000173020, ENSG00000009954, ENSG00000106683, ENSG00000000938, ENSG0000…	2140	681	18260	1.42838	0.0500031	0.000869056	0.110179
UP_SEQ_FEATURE	nucleotide phosphate-binding region:ATP	150	6.99301	0.000152753	ENSG00000071242, ENSG00000215301, ENSG00000100077, ENSG00000176658, ENSG00000170759, ENSG00000137628, ENSG00000064393, ENSG00000080503, ENSG00000090376, ENSG00000100201, ENSG00000101336, ENSG00000136628, ENSG00000100764, ENSG00000149269, ENSG00000160883, ENSG00000141503, ENSG00000144028, ENSG00000126261, ENSG00000184216, ENSG00000204217, ENSG00000106105, ENSG00000065427, ENSG00000112062, ENSG0000…	2139	956	18215	1.33614	0.555668	0.0417953	0.292134
GOTERM_BP_FAT	GO:0006793~phosphorus metabolic process	172	8.01865	0.000200607	ENSG00000071242, ENSG00000100077, ENSG00000010256, ENSG00000064393, ENSG00000008130, ENSG00000090376, ENSG00000101336, ENSG00000159692, ENSG00000149269, ENSG00000141503, ENSG00000115415, ENSG00000136021, ENSG00000178950, ENSG00000073331, ENSG00000158864, ENSG00000184216, ENSG00000204217, ENSG00000140464, ENSG00000130726, ENSG00000198793, ENSG00000168615, ENSG00000112062, ENSG00000114573, ENSG0000…	1801	963	13041	1.2933	0.576535	0.00634486	0.374878
GOTERM_BP_FAT	GO:0006796~phosphate metabolic process	172	8.01865	0.000200607	ENSG00000071242, ENSG00000100077, ENSG00000010256, ENSG00000064393, ENSG00000008130, ENSG00000090376, ENSG00000101336, ENSG00000159692, ENSG00000149269, ENSG00000141503, ENSG00000115415, ENSG00000136021, ENSG00000178950, ENSG00000073331, ENSG00000158864, ENSG00000184216, ENSG00000204217, ENSG00000140464, ENSG00000130726, ENSG00000198793, ENSG00000168615, ENSG00000112062, ENSG00000114573, ENSG0000…	1801	963	13041	1.2933	0.576535	0.00634486	0.374878
SP_PIR_KEYWORDS	transferase	201	9.37063	0.000448016	ENSG00000071242, ENSG00000100077, ENSG00000064393, ENSG00000090376, ENSG00000060982, ENSG00000136169, ENSG00000101336, ENSG00000160883, ENSG00000149269, ENSG00000141503, ENSG00000150540, ENSG00000184216, ENSG00000057252, ENSG00000153395, ENSG00000062485, ENSG00000009954, ENSG00000106683, ENSG00000139629, ENSG00000183696, ENSG00000000938, ENSG00000005339, ENSG00000173193, ENSG00000164329, ENSG0000…	2140	1370	18260	1.25188	0.269903	0.00454872	0.673766
UP_SEQ_FEATURE	active site:Proton acceptor	103	4.80186	0.00148773	ENSG00000071242, ENSG00000100077, ENSG00000064393, ENSG00000146701, ENSG00000101336, ENSG00000149269, ENSG00000141503, ENSG00000143149, ENSG00000178950, ENSG00000204217, ENSG00000184216, ENSG00000149925, ENSG00000159322, ENSG00000112062, ENSG00000163513, ENSG00000173020, ENSG00000000938, ENSG00000173786, ENSG00000113712, ENSG00000117676, ENSG00000180370, ENSG00000091140, ENSG00000111275, ENSG0000…	2139	653	18215	1.34321	0.999631	0.213032	2.81102
UP_SEQ_FEATURE	binding site:ATP	86	4.00932	0.00257464	ENSG00000071242, ENSG00000100077, ENSG00000064393, ENSG00000090376, ENSG00000101336, ENSG00000136628, ENSG00000173327, ENSG00000149269, ENSG00000103966, ENSG00000141503, ENSG00000107968, ENSG00000198752, ENSG00000102144, ENSG00000204217, ENSG00000067704, ENSG00000184216, ENSG00000100030, ENSG00000067900, ENSG00000198814, ENSG00000112062, ENSG00000173517, ENSG00000163513, ENSG00000196305, ENSG0000…	2139	538	18215	1.36124	0.999999	0.289811	4.81718
GOTERM_BP_FAT	GO:0006468~protein amino acid phosphorylation	116	5.40793	0.00436998	ENSG00000071242, ENSG00000100077, ENSG00000064393, ENSG00000090376, ENSG00000101336, ENSG00000149269, ENSG00000159692, ENSG00000141503, ENSG00000136021, ENSG00000115415, ENSG00000178950, ENSG00000073331, ENSG00000140464, ENSG00000204217, ENSG00000184216, ENSG00000130726, ENSG00000198793, ENSG00000168615, ENSG00000112062, ENSG00000163513, ENSG00000114353, ENSG00000114354, ENSG00000173020, ENSG0000…	1801	661	13041	1.27073	1	0.071188	7.87163
SP_PIR_KEYWORDS	serine/threonine-protein kinase	61	2.84382	0.00920706	ENSG00000071242, ENSG00000100077, ENSG00000064393, ENSG00000090376, ENSG00000173327, ENSG00000149269, ENSG00000141503, ENSG00000107968, ENSG00000198752, ENSG00000178950, ENSG00000073331, ENSG00000184216, ENSG00000204217, ENSG00000100030, ENSG00000067900, ENSG00000112062, ENSG00000163513, ENSG00000173020, ENSG00000152332, ENSG00000110422, ENSG00000106683, ENSG00000119638, ENSG00000114738, ENSG0000…	2140	379	18260	1.37334	0.998486	0.0522491	13.0246
INTERPRO	IPR017441:Protein kinase, ATP binding site	74	3.44988	0.0169494	ENSG00000071242, ENSG00000100077, ENSG00000064393, ENSG00000090376, ENSG00000101336, ENSG00000173327, ENSG00000149269, ENSG00000103222, ENSG00000141503, ENSG00000107968, ENSG00000198752, ENSG00000178950, ENSG00000184216, ENSG00000204217, ENSG00000100030, ENSG00000067900, ENSG00000112062, ENSG00000173517, ENSG00000114354, ENSG00000173020, ENSG00000152332, ENSG00000110422, ENSG00000106683, ENSG0000…	2028	452	15977	1.28979	1	0.53734	26.1043
INTERPRO	IPR000719:Protein kinase, core	76	3.54312	0.0233157	ENSG00000071242, ENSG00000100077, ENSG00000064393, ENSG00000090376, ENSG00000101336, ENSG00000173327, ENSG00000149269, ENSG00000141503, ENSG00000107968, ENSG00000136021, ENSG00000198752, ENSG00000178950, ENSG00000184216, ENSG00000204217, ENSG00000100030, ENSG00000067900, ENSG00000112062, ENSG00000173517, ENSG00000163513, ENSG00000173020, ENSG00000114354, ENSG00000110422, ENSG00000152332, ENSG0000…	2028	473	15977	1.26584	1	0.606543	34.1303
UP_SEQ_FEATURE	domain:Protein kinase	70	3.2634	0.0257655	ENSG00000100077, ENSG00000064393, ENSG00000090376, ENSG00000101336, ENSG00000173327, ENSG00000149269, ENSG00000141503, ENSG00000107968, ENSG00000136021, ENSG00000198752, ENSG00000178950, ENSG00000184216, ENSG00000204217, ENSG00000100030, ENSG00000067900, ENSG00000112062, ENSG00000173517, ENSG00000163513, ENSG00000173020, ENSG00000152332, ENSG00000110422, ENSG00000106683, ENSG00000119638, ENSG0000…	2139	467	18215	1.27644	1	0.811749	39.3412
INTERPRO	IPR017442:Serine/threonine protein kinase-related	59	2.75058	0.0274866	ENSG00000071242, ENSG00000100077, ENSG00000064393, ENSG00000090376, ENSG00000173327, ENSG00000149269, ENSG00000141503, ENSG00000107968, ENSG00000136021, ENSG00000198752, ENSG00000178950, ENSG00000184216, ENSG00000204217, ENSG00000100030, ENSG00000067900, ENSG00000112062, ENSG00000173020, ENSG00000152332, ENSG00000110422, ENSG00000106683, ENSG00000119638, ENSG00000115216, ENSG00000114738, ENSG0000…	2028	357	15977	1.302	1	0.625149	38.9346
INTERPRO	IPR008271:Serine/threonine protein kinase, active site	57	2.65734	0.0443116	ENSG00000071242, ENSG00000100077, ENSG00000064393, ENSG00000090376, ENSG00000173327, ENSG00000149269, ENSG00000141503, ENSG00000107968, ENSG00000198752, ENSG00000178950, ENSG00000184216, ENSG00000204217, ENSG00000100030, ENSG00000067900, ENSG00000112062, ENSG00000173020, ENSG00000152332, ENSG00000110422, ENSG00000106683, ENSG00000119638, ENSG00000114738, ENSG00000142208, ENSG00000117676, ENSG0000…	2028	353	15977	1.27212	1	0.721966	55.1597
GOTERM_MF_FAT	GO:0004672~protein kinase activity	97	4.52214	0.06218	ENSG00000071242, ENSG00000100077, ENSG00000064393, ENSG00000197081, ENSG00000090376, ENSG00000101336, ENSG00000099817, ENSG00000149269, ENSG00000141503, ENSG00000136021, ENSG00000073331, ENSG00000178950, ENSG00000204217, ENSG00000184216, ENSG00000130726, ENSG00000198793, ENSG00000112062, ENSG00000163513, ENSG00000114354, ENSG00000173020, ENSG00000009954, ENSG00000106683, ENSG00000115216, ENSG0000…	1719	601	12491	1.17279	1	0.526355	65.5547
INTERPRO	IPR002290:Serine/threonine protein kinase	42	1.95804	0.0711269	ENSG00000071242, ENSG00000100077, ENSG00000013441, ENSG00000169967, ENSG00000064393, ENSG00000156711, ENSG00000163932, ENSG00000149269, ENSG00000183049, ENSG00000072062, ENSG00000102572, ENSG00000141503, ENSG00000172939, ENSG00000198752, ENSG00000140992, ENSG00000100030, ENSG00000166501, ENSG00000177189, ENSG00000067900, ENSG00000079277, ENSG00000198355, ENSG00000119408, ENSG00000112062, ENSG0000…	2028	257	15977	1.28749	1	0.835678	72.9017
SMART	SM00220:S_TKc	42	1.95804	0.0884446	ENSG00000071242, ENSG00000100077, ENSG00000013441, ENSG00000169967, ENSG00000064393, ENSG00000156711, ENSG00000163932, ENSG00000149269, ENSG00000183049, ENSG00000072062, ENSG00000102572, ENSG00000141503, ENSG00000172939, ENSG00000198752, ENSG00000140992, ENSG00000100030, ENSG00000166501, ENSG00000177189, ENSG00000067900, ENSG00000079277, ENSG00000198355, ENSG00000119408, ENSG00000112062, ENSG0000…	1135	257	8764	1.26189	1	0.543441	72.2652
GOTERM_MF_FAT	GO:0004674~protein serine/threonine kinase activity	66	3.07692	0.204782	ENSG00000071242, ENSG00000100077, ENSG00000064393, ENSG00000090376, ENSG00000173327, ENSG00000149269, ENSG00000141503, ENSG00000107968, ENSG00000198752, ENSG00000178950, ENSG00000073331, ENSG00000184216, ENSG00000204217, ENSG00000100030, ENSG00000198793, ENSG00000067900, ENSG00000112062, ENSG00000163513, ENSG00000173020, ENSG00000152332, ENSG00000110422, ENSG00000106683, ENSG00000106991, ENSG0000…	1719	427	12491	1.12315	1	0.857861	97.7722
Annotation Cluster 51	Enrichment Score: 2.7451362304377933
Category	Term	Count	%	PValue	Genes	List Total	Pop Hits	Pop Total	Fold Enrichment	Bonferroni	Benjamini	FDR
UP_SEQ_FEATURE	domain:Leucine-zipper	29	1.35198	3.62656e-05	ENSG00000170345, ENSG00000105698, ENSG00000172216, ENSG00000157514, ENSG00000171223, ENSG00000102804, ENSG00000082641, ENSG00000068323, ENSG00000177606, ENSG00000075240, ENSG00000108788, ENSG00000128272, ENSG00000198911, ENSG00000111269, ENSG00000108292, ENSG00000140262, ENSG00000116044, ENSG00000178573, ENSG00000156273, ENSG00000162772, ENSG00000123066, ENSG00000182158, ENSG00000100219, ENSG0000…	2139	108	18215	2.28661	0.175167	0.0147042	0.0694298
INTERPRO	IPR004827:Basic-leucine zipper (bZIP) transcription factor	16	0.745921	0.0015252	ENSG00000116044, ENSG00000178573, ENSG00000156273, ENSG00000162772, ENSG00000170345, ENSG00000172216, ENSG00000182158, ENSG00000171223, ENSG00000100219, ENSG00000082641, ENSG00000177606, ENSG00000128272, ENSG00000118217, ENSG00000111269, ENSG00000204103, ENSG00000075426	2028	52	15977	2.42406	0.980214	0.19582	2.66498
SMART	SM00338:BRLZ	16	0.745921	0.00183452	ENSG00000116044, ENSG00000178573, ENSG00000156273, ENSG00000162772, ENSG00000170345, ENSG00000172216, ENSG00000182158, ENSG00000171223, ENSG00000100219, ENSG00000082641, ENSG00000177606, ENSG00000128272, ENSG00000118217, ENSG00000111269, ENSG00000204103, ENSG00000075426	1135	52	8764	2.37587	0.503213	0.0951102	2.51095
UP_SEQ_FEATURE	DNA-binding region:Basic motif	31	1.44522	0.00519428	ENSG00000084676, ENSG00000123095, ENSG00000170345, ENSG00000105698, ENSG00000172216, ENSG00000124151, ENSG00000171223, ENSG00000082641, ENSG00000068323, ENSG00000177606, ENSG00000108788, ENSG00000128272, ENSG00000198911, ENSG00000111269, ENSG00000140262, ENSG00000116044, ENSG00000178573, ENSG00000105967, ENSG00000156273, ENSG00000162772, ENSG00000182158, ENSG00000100219, ENSG00000134107, ENSG0000…	2139	158	18215	1.67079	1	0.424819	9.4923
INTERPRO	IPR011616:bZIP transcription factor, bZIP-1	9	0.41958	0.0356818	ENSG00000116044, ENSG00000177606, ENSG00000156273, ENSG00000170345, ENSG00000128272, ENSG00000118217, ENSG00000075426, ENSG00000182158, ENSG00000171223	2028	31	15977	2.28722	1	0.675361	47.4278
Annotation Cluster 52	Enrichment Score: 2.6530066625904003
Category	Term	Count	%	PValue	Genes	List Total	Pop Hits	Pop Total	Fold Enrichment	Bonferroni	Benjamini	FDR
GOTERM_BP_FAT	GO:0019058~viral infectious cycle	16	0.745921	0.000296911	ENSG00000108691, ENSG00000078747, ENSG00000105698, ENSG00000130202, ENSG00000159692, ENSG00000137309, ENSG00000129277, ENSG00000079246, ENSG00000140564, ENSG00000090339, ENSG00000121966, ENSG00000196262, ENSG00000110651, ENSG00000124795, ENSG00000196235, ENSG00000010610	1801	42	13041	2.75847	0.719689	0.0084432	0.55437
GOTERM_BP_FAT	GO:0022415~viral reproductive process	18	0.839161	0.0029214	ENSG00000108691, ENSG00000105329, ENSG00000064393, ENSG00000078747, ENSG00000105698, ENSG00000130202, ENSG00000159692, ENSG00000137309, ENSG00000129277, ENSG00000079246, ENSG00000140564, ENSG00000090339, ENSG00000121966, ENSG00000196262, ENSG00000110651, ENSG00000124795, ENSG00000196235, ENSG00000010610	1801	61	13041	2.13668	0.999996	0.0534761	5.32971
GOTERM_BP_FAT	GO:0016032~viral reproduction	19	0.885781	0.00410736	ENSG00000108691, ENSG00000105329, ENSG00000136436, ENSG00000064393, ENSG00000078747, ENSG00000105698, ENSG00000130202, ENSG00000159692, ENSG00000137309, ENSG00000129277, ENSG00000079246, ENSG00000140564, ENSG00000090339, ENSG00000121966, ENSG00000196262, ENSG00000110651, ENSG00000124795, ENSG00000196235, ENSG00000010610	1801	68	13041	2.02321	1	0.0686134	7.41564
GOTERM_BP_FAT	GO:0019059~initiation of viral infection	9	0.41958	0.00685794	ENSG00000137309, ENSG00000079246, ENSG00000090339, ENSG00000121966, ENSG00000196262, ENSG00000110651, ENSG00000078747, ENSG00000010610, ENSG00000130202	1801	22	13041	2.96222	1	0.0979227	12.0873
Annotation Cluster 53	Enrichment Score: 2.637611997776141
Category	Term	Count	%	PValue	Genes	List Total	Pop Hits	Pop Total	Fold Enrichment	Bonferroni	Benjamini	FDR
GOTERM_BP_FAT	GO:0010033~response to organic substance	163	7.59907	2.20676e-11	ENSG00000173369, ENSG00000109971, ENSG00000010256, ENSG00000072274, ENSG00000075651, ENSG00000144224, ENSG00000175899, ENSG00000090376, ENSG00000156113, ENSG00000087074, ENSG00000138031, ENSG00000171223, ENSG00000173039, ENSG00000115415, ENSG00000121769, ENSG00000168610, ENSG00000184216, ENSG00000140464, ENSG00000114770, ENSG00000198793, ENSG00000168615, ENSG00000198911, ENSG00000161921, ENSG0000…	1801	713	13041	1.65537	9.45159e-08	5.25088e-09	4.13117e-08
GOTERM_BP_FAT	GO:0009725~response to hormone stimulus	72	3.35664	0.00117718	ENSG00000173369, ENSG00000075651, ENSG00000175899, ENSG00000170345, ENSG00000156113, ENSG00000174021, ENSG00000177885, ENSG00000171223, ENSG00000138031, ENSG00000168036, ENSG00000171862, ENSG00000173039, ENSG00000115415, ENSG00000165140, ENSG00000143799, ENSG00000121769, ENSG00000168610, ENSG00000172270, ENSG00000100030, ENSG00000114770, ENSG00000198793, ENSG00000118785, ENSG00000168615, ENSG0000…	1801	362	13041	1.44019	0.993558	0.0264774	2.1809
GOTERM_BP_FAT	GO:0032870~cellular response to hormone stimulus	31	1.44522	0.00277863	ENSG00000170345, ENSG00000174021, ENSG00000177885, ENSG00000171223, ENSG00000138031, ENSG00000072062, ENSG00000114302, ENSG00000115415, ENSG00000165140, ENSG00000143799, ENSG00000140992, ENSG00000168610, ENSG00000159346, ENSG00000196396, ENSG00000172354, ENSG00000173757, ENSG00000087460, ENSG00000103994, ENSG00000145675, ENSG00000179295, ENSG00000078369, ENSG00000126561, ENSG00000108946, ENSG0000…	1801	130	13041	1.72669	0.999993	0.0520385	5.07562
GOTERM_BP_FAT	GO:0009719~response to endogenous stimulus	75	3.4965	0.00454419	ENSG00000173369, ENSG00000075651, ENSG00000175899, ENSG00000170345, ENSG00000156113, ENSG00000174021, ENSG00000177885, ENSG00000171223, ENSG00000138031, ENSG00000168036, ENSG00000171862, ENSG00000173039, ENSG00000115415, ENSG00000165140, ENSG00000143799, ENSG00000121769, ENSG00000168610, ENSG00000172270, ENSG00000100030, ENSG00000114770, ENSG00000198793, ENSG00000118785, ENSG00000168615, ENSG0000…	1801	400	13041	1.35768	1	0.0728214	8.17294
GOTERM_BP_FAT	GO:0043434~response to peptide hormone stimulus	27	1.25874	0.120991	ENSG00000075651, ENSG00000177885, ENSG00000171223, ENSG00000171552, ENSG00000173039, ENSG00000159388, ENSG00000115415, ENSG00000165140, ENSG00000143799, ENSG00000121769, ENSG00000140992, ENSG00000168610, ENSG00000172270, ENSG00000114770, ENSG00000196396, ENSG00000198793, ENSG00000173757, ENSG00000103994, ENSG00000145675, ENSG00000160712, ENSG00000126561, ENSG00000134243, ENSG00000184557, ENSG0000…	1801	149	13041	1.31212	1	0.653595	91.0561
GOTERM_BP_FAT	GO:0032868~response to insulin stimulus	18	0.839161	0.177228	ENSG00000103994, ENSG00000145675, ENSG00000134243, ENSG00000177885, ENSG00000173039, ENSG00000115415, ENSG00000165140, ENSG00000143799, ENSG00000148730, ENSG00000184557, ENSG00000121769, ENSG00000142208, ENSG00000140992, ENSG00000132670, ENSG00000114770, ENSG00000198793, ENSG00000196396, ENSG00000186350	1801	97	13041	1.34369	1	0.776874	97.4059
GOTERM_BP_FAT	GO:0032869~cellular response to insulin stimulus	12	0.559441	0.29831	ENSG00000165140, ENSG00000115415, ENSG00000148730, ENSG00000143799, ENSG00000103994, ENSG00000145675, ENSG00000140992, ENSG00000142208, ENSG00000132670, ENSG00000196396, ENSG00000177885, ENSG00000186350	1801	66	13041	1.31654	1	0.903472	99.8682
GOTERM_BP_FAT	GO:0008286~insulin receptor signaling pathway	7	0.32634	0.377801	ENSG00000148730, ENSG00000103994, ENSG00000145675, ENSG00000142208, ENSG00000132670, ENSG00000196396, ENSG00000177885	1801	36	13041	1.40797	1	0.946739	99.9861
Annotation Cluster 54	Enrichment Score: 2.6092449020213535
Category	Term	Count	%	PValue	Genes	List Total	Pop Hits	Pop Total	Fold Enrichment	Bonferroni	Benjamini	FDR
UP_SEQ_FEATURE	site:Interaction with phosphoserine on interacting protein	6	0.27972	0.000379532	ENSG00000108953, ENSG00000134308, ENSG00000166913, ENSG00000128245, ENSG00000170027, ENSG00000164924	2139	7	18215	7.29914	0.866772	0.0915228	0.724346
INTERPRO	IPR000308:14-3-3 protein	6	0.27972	0.00055014	ENSG00000108953, ENSG00000134308, ENSG00000166913, ENSG00000128245, ENSG00000170027, ENSG00000164924	2028	7	15977	6.75275	0.756892	0.10308	0.969093
SMART	SM00101:14_3_3	6	0.27972	0.000602433	ENSG00000108953, ENSG00000134308, ENSG00000166913, ENSG00000128245, ENSG00000170027, ENSG00000164924	1135	7	8764	6.6185	0.205146	0.0448809	0.831103
PIR_SUPERFAMILY	PIRSF000868:14-3-3	6	0.27972	0.00134454	ENSG00000108953, ENSG00000134308, ENSG00000166913, ENSG00000128245, ENSG00000170027, ENSG00000164924	1098	7	7156	5.58626	0.767407	0.767407	2.12472
PIR_SUPERFAMILY	PIRSF000868:14-3-3 protein	6	0.27972	0.00134454	ENSG00000108953, ENSG00000134308, ENSG00000166913, ENSG00000128245, ENSG00000170027, ENSG00000164924	1098	7	7156	5.58626	0.767407	0.767407	2.12472
KEGG_PATHWAY	hsa04110:Cell cycle	16	0.745921	0.972191	ENSG00000105329, ENSG00000005339, ENSG00000072501, ENSG00000099860, ENSG00000108953, ENSG00000082701, ENSG00000134308, ENSG00000089053, ENSG00000166913, ENSG00000055130, ENSG00000113558, ENSG00000128245, ENSG00000170027, ENSG00000164924, ENSG00000175387, ENSG00000139687	907	122	4964	0.717769	1	0.993179	100
Annotation Cluster 55	Enrichment Score: 2.497563029286919
Category	Term	Count	%	PValue	Genes	List Total	Pop Hits	Pop Total	Fold Enrichment	Bonferroni	Benjamini	FDR
GOTERM_BP_FAT	GO:0030099~myeloid cell differentiation	26	1.21212	0.000438785	ENSG00000105329, ENSG00000083168, ENSG00000140968, ENSG00000180353, ENSG00000160211, ENSG00000100985, ENSG00000163565, ENSG00000140464, ENSG00000184371, ENSG00000105612, ENSG00000163513, ENSG00000080815, ENSG00000100813, ENSG00000070831, ENSG00000087274, ENSG00000105372, ENSG00000159216, ENSG00000172845, ENSG00000164587, ENSG00000115738, ENSG00000185591, ENSG00000081087, ENSG00000139687, ENSG0000…	1801	91	13041	2.06885	0.847369	0.0114658	0.81824
GOTERM_BP_FAT	GO:0034101~erythrocyte homeostasis	16	0.745921	0.0014667	ENSG00000100813, ENSG00000100292, ENSG00000138326, ENSG00000180353, ENSG00000160211, ENSG00000117450, ENSG00000087274, ENSG00000105372, ENSG00000172845, ENSG00000115738, ENSG00000185591, ENSG00000164587, ENSG00000105612, ENSG00000136381, ENSG00000139687, ENSG00000116016	1801	48	13041	2.41366	0.998139	0.0312512	2.71034
GOTERM_BP_FAT	GO:0048872~homeostasis of number of cells	24	1.11888	0.00659236	ENSG00000105329, ENSG00000100813, ENSG00000100292, ENSG00000107798, ENSG00000126561, ENSG00000138326, ENSG00000089041, ENSG00000180353, ENSG00000160211, ENSG00000168685, ENSG00000117450, ENSG00000087274, ENSG00000105372, ENSG00000142208, ENSG00000172845, ENSG00000184371, ENSG00000164587, ENSG00000115738, ENSG00000185591, ENSG00000136381, ENSG00000173757, ENSG00000105612, ENSG00000139687, ENSG0000…	1801	98	13041	1.7733	1	0.0949349	11.6462
GOTERM_BP_FAT	GO:0030218~erythrocyte differentiation	12	0.559441	0.0241054	ENSG00000087274, ENSG00000105372, ENSG00000172845, ENSG00000100813, ENSG00000115738, ENSG00000164587, ENSG00000185591, ENSG00000105612, ENSG00000139687, ENSG00000180353, ENSG00000160211, ENSG00000116016	1801	42	13041	2.06885	1	0.239349	36.6687
Annotation Cluster 56	Enrichment Score: 2.4894301559756915
Category	Term	Count	%	PValue	Genes	List Total	Pop Hits	Pop Total	Fold Enrichment	Bonferroni	Benjamini	FDR
GOTERM_BP_FAT	GO:0030100~regulation of endocytosis	20	0.932401	0.000299247	ENSG00000176783, ENSG00000179218, ENSG00000073060, ENSG00000108774, ENSG00000105329, ENSG00000018280, ENSG00000039319, ENSG00000130208, ENSG00000171862, ENSG00000025434, ENSG00000103966, ENSG00000125730, ENSG00000130402, ENSG00000071553, ENSG00000140545, ENSG00000131238, ENSG00000172243, ENSG00000135404, ENSG00000136238, ENSG00000110395	1801	60	13041	2.41366	0.722482	0.00845326	0.558721
GOTERM_BP_FAT	GO:0060627~regulation of vesicle-mediated transport	27	1.25874	0.000363017	ENSG00000179218, ENSG00000073060, ENSG00000105329, ENSG00000018280, ENSG00000100292, ENSG00000171862, ENSG00000130208, ENSG00000103966, ENSG00000130402, ENSG00000140545, ENSG00000131238, ENSG00000135404, ENSG00000131653, ENSG00000165025, ENSG00000076944, ENSG00000110395, ENSG00000176783, ENSG00000108774, ENSG00000039319, ENSG00000125730, ENSG00000025434, ENSG00000073969, ENSG00000086062, ENSG0000…	1801	95	13041	2.05796	0.788828	0.00985609	0.677402
GOTERM_BP_FAT	GO:0050764~regulation of phagocytosis	8	0.37296	0.00344552	ENSG00000140545, ENSG00000073060, ENSG00000179218, ENSG00000105329, ENSG00000172243, ENSG00000018280, ENSG00000171862, ENSG00000125730	1801	16	13041	3.62049	1	0.059978	6.25698
GOTERM_BP_FAT	GO:0045807~positive regulation of endocytosis	10	0.4662	0.0133065	ENSG00000130402, ENSG00000071553, ENSG00000131238, ENSG00000140545, ENSG00000179218, ENSG00000172243, ENSG00000018280, ENSG00000135404, ENSG00000125730, ENSG00000110395	1801	29	13041	2.49689	1	0.155278	22.1803
GOTERM_BP_FAT	GO:0050766~positive regulation of phagocytosis	5	0.2331	0.0717092	ENSG00000140545, ENSG00000179218, ENSG00000172243, ENSG00000018280, ENSG00000125730	1801	12	13041	3.01707	1	0.494617	75.1669
Annotation Cluster 57	Enrichment Score: 2.41233253942572
Category	Term	Count	%	PValue	Genes	List Total	Pop Hits	Pop Total	Fold Enrichment	Bonferroni	Benjamini	FDR
GOTERM_CC_FAT	GO:0005643~nuclear pore	23	1.07226	0.000758684	ENSG00000108424, ENSG00000083312, ENSG00000132341, ENSG00000186432, ENSG00000184575, ENSG00000169180, ENSG00000093000, ENSG00000114030, ENSG00000205339, ENSG00000110713, ENSG00000047410, ENSG00000013364, ENSG00000132507, ENSG00000162231, ENSG00000139496, ENSG00000197879, ENSG00000082898, ENSG00000173744, ENSG00000130227, ENSG00000157020, ENSG00000132182, ENSG00000153201, ENSG00000065150	1716	78	12271	2.10861	0.387555	0.00740121	1.12589
GOTERM_BP_FAT	GO:0006403~RNA localization	26	1.21212	0.00142022	ENSG00000138095, ENSG00000132341, ENSG00000122566, ENSG00000138757, ENSG00000110713, ENSG00000124214, ENSG00000157106, ENSG00000181163, ENSG00000198952, ENSG00000162231, ENSG00000139496, ENSG00000197879, ENSG00000112531, ENSG00000184575, ENSG00000093000, ENSG00000088247, ENSG00000047410, ENSG00000013364, ENSG00000132507, ENSG00000108349, ENSG00000175216, ENSG00000082898, ENSG00000173744, ENSG0000…	1801	98	13041	1.92108	0.997728	0.0304267	2.62553
SP_PIR_KEYWORDS	mRNA transport	19	0.885781	0.00155614	ENSG00000122068, ENSG00000112531, ENSG00000138095, ENSG00000088247, ENSG00000093000, ENSG00000138757, ENSG00000110713, ENSG00000047410, ENSG00000013364, ENSG00000108349, ENSG00000132507, ENSG00000162231, ENSG00000139496, ENSG00000197879, ENSG00000082898, ENSG00000173744, ENSG00000130227, ENSG00000153201, ENSG00000132182	2140	73	18260	2.22084	0.664878	0.0124876	2.32209
GOTERM_BP_FAT	GO:0015931~nucleobase, nucleoside, nucleotide and nucleic acid transport	28	1.30536	0.00199735	ENSG00000138095, ENSG00000132341, ENSG00000122566, ENSG00000138757, ENSG00000110713, ENSG00000157106, ENSG00000181163, ENSG00000089057, ENSG00000198952, ENSG00000162231, ENSG00000139496, ENSG00000197879, ENSG00000112759, ENSG00000112531, ENSG00000198246, ENSG00000093000, ENSG00000184575, ENSG00000088247, ENSG00000047410, ENSG00000013364, ENSG00000132507, ENSG00000108349, ENSG00000175216, ENSG0000…	1801	111	13041	1.82655	0.999809	0.0409113	3.67369
GOTERM_BP_FAT	GO:0051236~establishment of RNA localization	25	1.1655	0.00201753	ENSG00000138095, ENSG00000132341, ENSG00000122566, ENSG00000138757, ENSG00000110713, ENSG00000157106, ENSG00000181163, ENSG00000198952, ENSG00000162231, ENSG00000139496, ENSG00000197879, ENSG00000112531, ENSG00000184575, ENSG00000093000, ENSG00000088247, ENSG00000047410, ENSG00000013364, ENSG00000132507, ENSG00000108349, ENSG00000175216, ENSG00000082898, ENSG00000173744, ENSG00000130227, ENSG0000…	1801	95	13041	1.90552	0.999825	0.0409255	3.71014
GOTERM_BP_FAT	GO:0050658~RNA transport	25	1.1655	0.00201753	ENSG00000138095, ENSG00000132341, ENSG00000122566, ENSG00000138757, ENSG00000110713, ENSG00000157106, ENSG00000181163, ENSG00000198952, ENSG00000162231, ENSG00000139496, ENSG00000197879, ENSG00000112531, ENSG00000184575, ENSG00000093000, ENSG00000088247, ENSG00000047410, ENSG00000013364, ENSG00000132507, ENSG00000108349, ENSG00000175216, ENSG00000082898, ENSG00000173744, ENSG00000130227, ENSG0000…	1801	95	13041	1.90552	0.999825	0.0409255	3.71014
GOTERM_BP_FAT	GO:0050657~nucleic acid transport	25	1.1655	0.00201753	ENSG00000138095, ENSG00000132341, ENSG00000122566, ENSG00000138757, ENSG00000110713, ENSG00000157106, ENSG00000181163, ENSG00000198952, ENSG00000162231, ENSG00000139496, ENSG00000197879, ENSG00000112531, ENSG00000184575, ENSG00000093000, ENSG00000088247, ENSG00000047410, ENSG00000013364, ENSG00000132507, ENSG00000108349, ENSG00000175216, ENSG00000082898, ENSG00000173744, ENSG00000130227, ENSG0000…	1801	95	13041	1.90552	0.999825	0.0409255	3.71014
GOTERM_CC_FAT	GO:0046930~pore complex	25	1.1655	0.0020467	ENSG00000186432, ENSG00000132341, ENSG00000114030, ENSG00000205339, ENSG00000110713, ENSG00000213585, ENSG00000162231, ENSG00000139496, ENSG00000197879, ENSG00000065150, ENSG00000108424, ENSG00000083312, ENSG00000184575, ENSG00000093000, ENSG00000169180, ENSG00000047410, ENSG00000165637, ENSG00000013364, ENSG00000132507, ENSG00000082898, ENSG00000173744, ENSG00000157020, ENSG00000130227, ENSG0000…	1716	94	12271	1.90184	0.733805	0.0162071	3.01027
GOTERM_BP_FAT	GO:0051028~mRNA transport	20	0.932401	0.021119	ENSG00000112531, ENSG00000138095, ENSG00000088247, ENSG00000093000, ENSG00000138757, ENSG00000110713, ENSG00000047410, ENSG00000157106, ENSG00000013364, ENSG00000108349, ENSG00000132507, ENSG00000198952, ENSG00000162231, ENSG00000139496, ENSG00000197879, ENSG00000082898, ENSG00000173744, ENSG00000130227, ENSG00000132182, ENSG00000153201	1801	85	13041	1.70376	1	0.218406	32.9407
SP_PIR_KEYWORDS	nuclear pore complex	10	0.4662	0.033288	ENSG00000013364, ENSG00000132507, ENSG00000139496, ENSG00000093000, ENSG00000197879, ENSG00000047410, ENSG00000110713, ENSG00000130227, ENSG00000132182, ENSG00000153201	2140	39	18260	2.18787	1	0.15613	39.9951
SP_PIR_KEYWORDS	translocation	14	0.652681	0.0736115	ENSG00000120742, ENSG00000067167, ENSG00000093000, ENSG00000110713, ENSG00000047410, ENSG00000125844, ENSG00000013364, ENSG00000132507, ENSG00000139496, ENSG00000197879, ENSG00000008952, ENSG00000130227, ENSG00000153201, ENSG00000132182	2140	72	18260	1.65914	1	0.282034	68.4478
Annotation Cluster 58	Enrichment Score: 2.4105210417090928
Category	Term	Count	%	PValue	Genes	List Total	Pop Hits	Pop Total	Fold Enrichment	Bonferroni	Benjamini	FDR
SP_PIR_KEYWORDS	Aminoacyl-tRNA synthetase	15	0.699301	5.49095e-05	ENSG00000134684, ENSG00000196305, ENSG00000133706, ENSG00000031698, ENSG00000172053, ENSG00000115866, ENSG00000136628, ENSG00000134440, ENSG00000067704, ENSG00000166986, ENSG00000090861, ENSG00000113407, ENSG00000140105, ENSG00000065427, ENSG00000106105	2140	38	18260	3.36818	0.037814	0.000664391	0.0828065
GOTERM_BP_FAT	GO:0006418~tRNA aminoacylation for protein translation	17	0.792541	0.000107441	ENSG00000134684, ENSG00000196305, ENSG00000133706, ENSG00000031698, ENSG00000172053, ENSG00000115866, ENSG00000136628, ENSG00000047410, ENSG00000124201, ENSG00000134440, ENSG00000067704, ENSG00000166986, ENSG00000090861, ENSG00000113407, ENSG00000140105, ENSG00000106105, ENSG00000065427	1801	43	13041	2.86271	0.368838	0.0038276	0.200943
GOTERM_BP_FAT	GO:0043038~amino acid activation	17	0.792541	0.000107441	ENSG00000134684, ENSG00000196305, ENSG00000133706, ENSG00000031698, ENSG00000172053, ENSG00000115866, ENSG00000136628, ENSG00000047410, ENSG00000124201, ENSG00000134440, ENSG00000067704, ENSG00000166986, ENSG00000090861, ENSG00000113407, ENSG00000140105, ENSG00000106105, ENSG00000065427	1801	43	13041	2.86271	0.368838	0.0038276	0.200943
GOTERM_BP_FAT	GO:0043039~tRNA aminoacylation	17	0.792541	0.000107441	ENSG00000134684, ENSG00000196305, ENSG00000133706, ENSG00000031698, ENSG00000172053, ENSG00000115866, ENSG00000136628, ENSG00000047410, ENSG00000124201, ENSG00000134440, ENSG00000067704, ENSG00000166986, ENSG00000090861, ENSG00000113407, ENSG00000140105, ENSG00000106105, ENSG00000065427	1801	43	13041	2.86271	0.368838	0.0038276	0.200943
GOTERM_MF_FAT	GO:0016876~ligase activity, forming aminoacyl-tRNA and related compounds	17	0.792541	0.000141101	ENSG00000134684, ENSG00000196305, ENSG00000133706, ENSG00000031698, ENSG00000172053, ENSG00000115866, ENSG00000136628, ENSG00000047410, ENSG00000124201, ENSG00000134440, ENSG00000067704, ENSG00000166986, ENSG00000090861, ENSG00000113407, ENSG00000140105, ENSG00000106105, ENSG00000065427	1719	44	12491	2.80749	0.189622	0.00537665	0.233997
GOTERM_MF_FAT	GO:0016875~ligase activity, forming carbon-oxygen bonds	17	0.792541	0.000141101	ENSG00000134684, ENSG00000196305, ENSG00000133706, ENSG00000031698, ENSG00000172053, ENSG00000115866, ENSG00000136628, ENSG00000047410, ENSG00000124201, ENSG00000134440, ENSG00000067704, ENSG00000166986, ENSG00000090861, ENSG00000113407, ENSG00000140105, ENSG00000106105, ENSG00000065427	1719	44	12491	2.80749	0.189622	0.00537665	0.233997
GOTERM_MF_FAT	GO:0004812~aminoacyl-tRNA ligase activity	17	0.792541	0.000141101	ENSG00000134684, ENSG00000196305, ENSG00000133706, ENSG00000031698, ENSG00000172053, ENSG00000115866, ENSG00000136628, ENSG00000047410, ENSG00000124201, ENSG00000134440, ENSG00000067704, ENSG00000166986, ENSG00000090861, ENSG00000113407, ENSG00000140105, ENSG00000106105, ENSG00000065427	1719	44	12491	2.80749	0.189622	0.00537665	0.233997
UP_SEQ_FEATURE	short sequence motif:"KMSKS" region	8	0.37296	0.000829869	ENSG00000134684, ENSG00000196305, ENSG00000133706, ENSG00000172053, ENSG00000067704, ENSG00000166986, ENSG00000136628, ENSG00000140105	2139	15	18215	4.54169	0.987826	0.145675	1.57738
INTERPRO	IPR001412:Aminoacyl-tRNA synthetase, class I, conserved site	12	0.559441	0.00133955	ENSG00000134684, ENSG00000196305, ENSG00000133706, ENSG00000172053, ENSG00000067704, ENSG00000166986, ENSG00000221823, ENSG00000136628, ENSG00000140105, ENSG00000138246, ENSG00000196576, ENSG00000161533	2028	32	15977	2.95433	0.968094	0.193708	2.34421
UP_SEQ_FEATURE	short sequence motif:"HIGH" region	8	0.37296	0.00202812	ENSG00000134684, ENSG00000196305, ENSG00000133706, ENSG00000172053, ENSG00000067704, ENSG00000166986, ENSG00000136628, ENSG00000140105	2139	17	18215	4.00737	0.999979	0.252753	3.81341
KEGG_PATHWAY	hsa00970:Aminoacyl-tRNA biosynthesis	15	0.699301	0.00860029	ENSG00000134684, ENSG00000196305, ENSG00000133706, ENSG00000031698, ENSG00000172053, ENSG00000115866, ENSG00000136628, ENSG00000134440, ENSG00000067704, ENSG00000166986, ENSG00000090861, ENSG00000113407, ENSG00000140105, ENSG00000065427, ENSG00000106105	907	40	4964	2.05237	0.790574	0.0717433	10.1016
INTERPRO	IPR006195:Aminoacyl-tRNA synthetase, class II, conserved region	7	0.32634	0.0147625	ENSG00000134440, ENSG00000031698, ENSG00000115866, ENSG00000113407, ENSG00000136628, ENSG00000106105, ENSG00000065427	2028	17	15977	3.24397	1	0.527378	23.1405
INTERPRO	IPR000738:WHEP-TRS	4	0.18648	0.0167148	ENSG00000166986, ENSG00000136628, ENSG00000140105, ENSG00000106105	2028	5	15977	6.30256	1	0.538637	25.7915
INTERPRO	IPR009068:S15/NS1, RNA-binding	3	0.13986	0.0809938	ENSG00000166986, ENSG00000136628, ENSG00000140105	2028	4	15977	5.90865	1	0.863503	77.568
INTERPRO	IPR014729:Rossmann-like alpha/beta/alpha sandwich fold	9	0.41958	0.113153	ENSG00000134684, ENSG00000138801, ENSG00000196305, ENSG00000133706, ENSG00000198682, ENSG00000172053, ENSG00000067704, ENSG00000166986, ENSG00000140105	2028	39	15977	1.81805	1	0.925234	88.0572
INTERPRO	IPR013155:Valyl/Leucyl/Isoleucyl-tRNA synthetase, class I, anticodon-binding	3	0.13986	0.170621	ENSG00000196305, ENSG00000133706, ENSG00000067704	2028	6	15977	3.9391	1	0.973809	96.3506
KEGG_PATHWAY	hsa00290:Valine, leucine and isoleucine biosynthesis	4	0.18648	0.324645	ENSG00000196305, ENSG00000133706, ENSG00000067704, ENSG00000060982	907	11	4964	1.99018	1	0.642866	99.2087
GOTERM_BP_FAT	GO:0006399~tRNA metabolic process	17	0.792541	0.512563	ENSG00000134684, ENSG00000196305, ENSG00000133706, ENSG00000031698, ENSG00000172053, ENSG00000115866, ENSG00000136628, ENSG00000047410, ENSG00000124201, ENSG00000134440, ENSG00000067704, ENSG00000166986, ENSG00000090861, ENSG00000113407, ENSG00000140105, ENSG00000106105, ENSG00000065427	1801	114	13041	1.07979	1	0.983488	99.9999
GOTERM_BP_FAT	GO:0034660~ncRNA metabolic process	30	1.3986	0.665603	ENSG00000134684, ENSG00000172053, ENSG00000115866, ENSG00000105193, ENSG00000138326, ENSG00000136628, ENSG00000171863, ENSG00000124201, ENSG00000067704, ENSG00000115268, ENSG00000065427, ENSG00000106105, ENSG00000084463, ENSG00000196305, ENSG00000188846, ENSG00000122406, ENSG00000133706, ENSG00000031698, ENSG00000147604, ENSG00000047410, ENSG00000142676, ENSG00000134440, ENSG00000105372, ENSG0000…	1801	223	13041	0.974122	1	0.99668	100
Annotation Cluster 59	Enrichment Score: 2.4074464877869053
Category	Term	Count	%	PValue	Genes	List Total	Pop Hits	Pop Total	Fold Enrichment	Bonferroni	Benjamini	FDR
GOTERM_MF_FAT	GO:0008034~lipoprotein binding	15	0.699301	0.000111851	ENSG00000135218, ENSG00000197324, ENSG00000073060, ENSG00000130203, ENSG00000184730, ENSG00000163956, ENSG00000173391, ENSG00000137462, ENSG00000137642, ENSG00000123384, ENSG00000038945, ENSG00000161921, ENSG00000010327, ENSG00000128335, ENSG00000110955	1719	35	12491	3.11419	0.153519	0.00437639	0.185533
GOTERM_MF_FAT	GO:0030228~lipoprotein receptor activity	8	0.37296	0.00215152	ENSG00000135218, ENSG00000197324, ENSG00000073060, ENSG00000184730, ENSG00000161921, ENSG00000010327, ENSG00000173391, ENSG00000110955	1719	15	12491	3.87543	0.959612	0.0496643	3.51261
GOTERM_MF_FAT	GO:0030169~low-density lipoprotein binding	8	0.37296	0.0184328	ENSG00000135218, ENSG00000197324, ENSG00000073060, ENSG00000137642, ENSG00000038945, ENSG00000161921, ENSG00000010327, ENSG00000173391	1719	21	12491	2.76817	1	0.250809	26.5728
GOTERM_MF_FAT	GO:0005041~low-density lipoprotein receptor activity	5	0.2331	0.0528733	ENSG00000135218, ENSG00000197324, ENSG00000161921, ENSG00000010327, ENSG00000173391	1719	11	12491	3.30292	1	0.484927	59.4185
Annotation Cluster 60	Enrichment Score: 2.325297526661329
Category	Term	Count	%	PValue	Genes	List Total	Pop Hits	Pop Total	Fold Enrichment	Bonferroni	Benjamini	FDR
GOTERM_BP_FAT	GO:0002684~positive regulation of immune system process	58	2.70396	6.0008e-06	ENSG00000173369, ENSG00000090376, ENSG00000173039, ENSG00000134352, ENSG00000114013, ENSG00000137462, ENSG00000184216, ENSG00000100030, ENSG00000158869, ENSG00000173757, ENSG00000132842, ENSG00000163513, ENSG00000081237, ENSG00000019582, ENSG00000144381, ENSG00000173372, ENSG00000182985, ENSG00000182326, ENSG00000155659, ENSG00000172243, ENSG00000065000, ENSG00000077238, ENSG00000166888, ENSG0000…	1801	231	13041	1.81808	0.025374	0.00039533	0.0112332
GOTERM_BP_FAT	GO:0045621~positive regulation of lymphocyte differentiation	16	0.745921	2.52149e-05	ENSG00000163513, ENSG00000168918, ENSG00000081237, ENSG00000122122, ENSG00000019582, ENSG00000126561, ENSG00000185811, ENSG00000168685, ENSG00000114013, ENSG00000112149, ENSG00000065000, ENSG00000147168, ENSG00000173757, ENSG00000132842, ENSG00000077238, ENSG00000165025	1801	35	13041	3.31016	0.102369	0.00125499	0.0471928
GOTERM_BP_FAT	GO:0045582~positive regulation of T cell differentiation	15	0.699301	3.54691e-05	ENSG00000163513, ENSG00000081237, ENSG00000122122, ENSG00000019582, ENSG00000126561, ENSG00000185811, ENSG00000168685, ENSG00000114013, ENSG00000112149, ENSG00000065000, ENSG00000147168, ENSG00000173757, ENSG00000132842, ENSG00000077238, ENSG00000165025	1801	32	13041	3.39421	0.14094	0.00154897	0.0663788
GOTERM_BP_FAT	GO:0046635~positive regulation of alpha-beta T cell activation	12	0.559441	0.000351997	ENSG00000163513, ENSG00000114013, ENSG00000112149, ENSG00000122122, ENSG00000081237, ENSG00000065000, ENSG00000104312, ENSG00000147168, ENSG00000077238, ENSG00000185811, ENSG00000132842, ENSG00000165025	1801	26	13041	3.34199	0.778618	0.00961925	0.656902
GOTERM_BP_FAT	GO:0046634~regulation of alpha-beta T cell activation	14	0.652681	0.000658507	ENSG00000163513, ENSG00000081237, ENSG00000122122, ENSG00000078747, ENSG00000185811, ENSG00000157873, ENSG00000114013, ENSG00000112149, ENSG00000104312, ENSG00000065000, ENSG00000147168, ENSG00000132842, ENSG00000077238, ENSG00000165025	1801	36	13041	2.81594	0.940472	0.0160837	1.22559
GOTERM_BP_FAT	GO:0046638~positive regulation of alpha-beta T cell differentiation	10	0.4662	0.000710387	ENSG00000163513, ENSG00000114013, ENSG00000112149, ENSG00000122122, ENSG00000065000, ENSG00000147168, ENSG00000077238, ENSG00000185811, ENSG00000132842, ENSG00000165025	1801	20	13041	3.62049	0.95234	0.017242	1.32154
GOTERM_BP_FAT	GO:0050867~positive regulation of cell activation	28	1.30536	0.00199735	ENSG00000166888, ENSG00000105329, ENSG00000130202, ENSG00000134352, ENSG00000115956, ENSG00000114013, ENSG00000112149, ENSG00000010610, ENSG00000173757, ENSG00000132842, ENSG00000165025, ENSG00000163513, ENSG00000168918, ENSG00000196776, ENSG00000122122, ENSG00000081237, ENSG00000019582, ENSG00000126561, ENSG00000144381, ENSG00000103855, ENSG00000131724, ENSG00000168685, ENSG00000185811, ENSG0000…	1801	111	13041	1.82655	0.999809	0.0409113	3.67369
GOTERM_BP_FAT	GO:0051251~positive regulation of lymphocyte activation	25	1.1655	0.00271732	ENSG00000166888, ENSG00000105329, ENSG00000134352, ENSG00000114013, ENSG00000112149, ENSG00000010610, ENSG00000173757, ENSG00000132842, ENSG00000165025, ENSG00000163513, ENSG00000168918, ENSG00000122122, ENSG00000081237, ENSG00000196776, ENSG00000019582, ENSG00000126561, ENSG00000144381, ENSG00000103855, ENSG00000131724, ENSG00000168685, ENSG00000185811, ENSG00000065000, ENSG00000104312, ENSG0000…	1801	97	13041	1.86623	0.999991	0.0513674	4.96631
GOTERM_BP_FAT	GO:0050870~positive regulation of T cell activation	21	0.979021	0.00276268	ENSG00000163513, ENSG00000196776, ENSG00000122122, ENSG00000081237, ENSG00000019582, ENSG00000126561, ENSG00000144381, ENSG00000103855, ENSG00000168685, ENSG00000185811, ENSG00000134352, ENSG00000114013, ENSG00000112149, ENSG00000065000, ENSG00000104312, ENSG00000010610, ENSG00000147168, ENSG00000173757, ENSG00000077238, ENSG00000132842, ENSG00000165025	1801	76	13041	2.0008	0.999993	0.0519742	5.04719
GOTERM_BP_FAT	GO:0045580~regulation of T cell differentiation	16	0.745921	0.00286145	ENSG00000163513, ENSG00000081237, ENSG00000122122, ENSG00000019582, ENSG00000126561, ENSG00000185811, ENSG00000168685, ENSG00000114013, ENSG00000112149, ENSG00000065000, ENSG00000104853, ENSG00000147168, ENSG00000173757, ENSG00000132842, ENSG00000077238, ENSG00000165025	1801	51	13041	2.27168	0.999995	0.0528579	5.2231
GOTERM_BP_FAT	GO:0045619~regulation of lymphocyte differentiation	18	0.839161	0.0029214	ENSG00000163513, ENSG00000168918, ENSG00000122122, ENSG00000081237, ENSG00000019582, ENSG00000126561, ENSG00000131507, ENSG00000185811, ENSG00000168685, ENSG00000114013, ENSG00000112149, ENSG00000065000, ENSG00000104853, ENSG00000147168, ENSG00000173757, ENSG00000132842, ENSG00000077238, ENSG00000165025	1801	61	13041	2.13668	0.999996	0.0534761	5.32971
GOTERM_BP_FAT	GO:0050865~regulation of cell activation	38	1.77156	0.00355779	ENSG00000166888, ENSG00000105329, ENSG00000100292, ENSG00000078747, ENSG00000130203, ENSG00000130202, ENSG00000131507, ENSG00000134352, ENSG00000115956, ENSG00000114013, ENSG00000112149, ENSG00000010610, ENSG00000104853, ENSG00000076641, ENSG00000173757, ENSG00000132842, ENSG00000165025, ENSG00000076944, ENSG00000168918, ENSG00000163513, ENSG00000196776, ENSG00000122122, ENSG00000081237, ENSG0000…	1801	172	13041	1.59975	1	0.0606454	6.4545
GOTERM_BP_FAT	GO:0050863~regulation of T cell activation	28	1.30536	0.004395	ENSG00000105329, ENSG00000078747, ENSG00000131507, ENSG00000134352, ENSG00000114013, ENSG00000112149, ENSG00000010610, ENSG00000104853, ENSG00000076641, ENSG00000173757, ENSG00000132842, ENSG00000165025, ENSG00000163513, ENSG00000196776, ENSG00000122122, ENSG00000081237, ENSG00000019582, ENSG00000126561, ENSG00000144381, ENSG00000103855, ENSG00000185811, ENSG00000168685, ENSG00000157873, ENSG0000…	1801	117	13041	1.73288	1	0.0713111	7.91496
GOTERM_BP_FAT	GO:0002696~positive regulation of leukocyte activation	26	1.21212	0.0044415	ENSG00000166888, ENSG00000105329, ENSG00000130202, ENSG00000134352, ENSG00000114013, ENSG00000112149, ENSG00000010610, ENSG00000173757, ENSG00000132842, ENSG00000165025, ENSG00000163513, ENSG00000168918, ENSG00000196776, ENSG00000122122, ENSG00000081237, ENSG00000019582, ENSG00000126561, ENSG00000144381, ENSG00000103855, ENSG00000131724, ENSG00000168685, ENSG00000185811, ENSG00000065000, ENSG0000…	1801	106	13041	1.77609	1	0.0717683	7.99544
GOTERM_BP_FAT	GO:0046637~regulation of alpha-beta T cell differentiation	10	0.4662	0.00452932	ENSG00000163513, ENSG00000114013, ENSG00000112149, ENSG00000122122, ENSG00000065000, ENSG00000147168, ENSG00000077238, ENSG00000185811, ENSG00000132842, ENSG00000165025	1801	25	13041	2.89639	1	0.0728633	8.14726
GOTERM_BP_FAT	GO:0002694~regulation of leukocyte activation	35	1.6317	0.00824555	ENSG00000166888, ENSG00000105329, ENSG00000100292, ENSG00000078747, ENSG00000130202, ENSG00000131507, ENSG00000134352, ENSG00000114013, ENSG00000112149, ENSG00000010610, ENSG00000104853, ENSG00000076641, ENSG00000173757, ENSG00000132842, ENSG00000165025, ENSG00000076944, ENSG00000168918, ENSG00000163513, ENSG00000196776, ENSG00000122122, ENSG00000081237, ENSG00000019582, ENSG00000126561, ENSG0000…	1801	163	13041	1.55481	1	0.111139	14.3585
GOTERM_BP_FAT	GO:0051136~regulation of NK T cell differentiation	4	0.18648	0.00941745	ENSG00000163513, ENSG00000065000, ENSG00000185811, ENSG00000132842	1801	4	13041	7.24098	1	0.120008	16.2333
GOTERM_BP_FAT	GO:0051138~positive regulation of NK T cell differentiation	4	0.18648	0.00941745	ENSG00000163513, ENSG00000065000, ENSG00000185811, ENSG00000132842	1801	4	13041	7.24098	1	0.120008	16.2333
GOTERM_BP_FAT	GO:0051249~regulation of lymphocyte activation	31	1.44522	0.0153579	ENSG00000166888, ENSG00000105329, ENSG00000078747, ENSG00000131507, ENSG00000134352, ENSG00000114013, ENSG00000112149, ENSG00000010610, ENSG00000104853, ENSG00000076641, ENSG00000173757, ENSG00000132842, ENSG00000165025, ENSG00000168918, ENSG00000163513, ENSG00000196776, ENSG00000122122, ENSG00000081237, ENSG00000019582, ENSG00000126561, ENSG00000144381, ENSG00000103855, ENSG00000131724, ENSG0000…	1801	146	13041	1.53747	1	0.172094	25.154
GOTERM_BP_FAT	GO:0043372~positive regulation of CD4-positive, alpha beta T cell differentiation	5	0.2331	0.0534723	ENSG00000114013, ENSG00000112149, ENSG00000122122, ENSG00000147168, ENSG00000077238	1801	11	13041	3.29135	1	0.410064	64.2558
GOTERM_BP_FAT	GO:0032673~regulation of interleukin-4 production	4	0.18648	0.116177	ENSG00000114013, ENSG00000112149, ENSG00000122122, ENSG00000131507	1801	9	13041	3.21821	1	0.639811	90.0932
GOTERM_BP_FAT	GO:0050864~regulation of B cell activation	11	0.512821	0.129837	ENSG00000166888, ENSG00000168918, ENSG00000105329, ENSG00000122122, ENSG00000081237, ENSG00000126561, ENSG00000147168, ENSG00000173757, ENSG00000131724, ENSG00000131507, ENSG00000165025	1801	49	13041	1.62553	1	0.674294	92.5988
GOTERM_BP_FAT	GO:0043370~regulation of CD4-positive, alpha beta T cell differentiation	5	0.2331	0.141951	ENSG00000114013, ENSG00000112149, ENSG00000122122, ENSG00000147168, ENSG00000077238	1801	15	13041	2.41366	1	0.704408	94.3073
GOTERM_BP_FAT	GO:0032944~regulation of mononuclear cell proliferation	16	0.745921	0.176384	ENSG00000168918, ENSG00000105329, ENSG00000122122, ENSG00000081237, ENSG00000126561, ENSG00000078747, ENSG00000103855, ENSG00000131724, ENSG00000131507, ENSG00000157873, ENSG00000134352, ENSG00000155659, ENSG00000104312, ENSG00000184371, ENSG00000173757, ENSG00000165025	1801	84	13041	1.37923	1	0.776314	97.3556
GOTERM_BP_FAT	GO:0070663~regulation of leukocyte proliferation	16	0.745921	0.176384	ENSG00000168918, ENSG00000105329, ENSG00000122122, ENSG00000081237, ENSG00000126561, ENSG00000078747, ENSG00000103855, ENSG00000131724, ENSG00000131507, ENSG00000157873, ENSG00000134352, ENSG00000155659, ENSG00000104312, ENSG00000184371, ENSG00000173757, ENSG00000165025	1801	84	13041	1.37923	1	0.776314	97.3556
GOTERM_BP_FAT	GO:0050670~regulation of lymphocyte proliferation	15	0.699301	0.25005	ENSG00000168918, ENSG00000105329, ENSG00000081237, ENSG00000122122, ENSG00000126561, ENSG00000078747, ENSG00000103855, ENSG00000131724, ENSG00000131507, ENSG00000157873, ENSG00000134352, ENSG00000155659, ENSG00000104312, ENSG00000173757, ENSG00000165025	1801	83	13041	1.30861	1	0.867394	99.5423
Annotation Cluster 61	Enrichment Score: 2.307911780655922
Category	Term	Count	%	PValue	Genes	List Total	Pop Hits	Pop Total	Fold Enrichment	Bonferroni	Benjamini	FDR
GOTERM_BP_FAT	GO:0002443~leukocyte mediated immunity	31	1.44522	1.89007e-07	ENSG00000204287, ENSG00000173369, ENSG00000104320, ENSG00000018280, ENSG00000163932, ENSG00000026751, ENSG00000117450, ENSG00000117335, ENSG00000172936, ENSG00000159189, ENSG00000158869, ENSG00000188229, ENSG00000149131, ENSG00000196352, ENSG00000133789, ENSG00000076944, ENSG00000168918, ENSG00000160712, ENSG00000019582, ENSG00000144381, ENSG00000173372, ENSG00000182985, ENSG00000142347, ENSG0000…	1801	82	13041	2.73744	0.00080919	2.31288e-05	0.000353829
GOTERM_BP_FAT	GO:0002449~lymphocyte mediated immunity	27	1.25874	4.51959e-07	ENSG00000204287, ENSG00000173369, ENSG00000104320, ENSG00000018280, ENSG00000163932, ENSG00000026751, ENSG00000117450, ENSG00000117335, ENSG00000159189, ENSG00000172936, ENSG00000158869, ENSG00000188229, ENSG00000149131, ENSG00000196352, ENSG00000133789, ENSG00000168918, ENSG00000019582, ENSG00000144381, ENSG00000173372, ENSG00000182985, ENSG00000125730, ENSG00000182326, ENSG00000203710, ENSG0000…	1801	68	13041	2.87509	0.00193387	4.6088e-05	0.000846084
GOTERM_BP_FAT	GO:0002252~immune effector process	39	1.81818	1.79727e-06	ENSG00000173369, ENSG00000132792, ENSG00000204287, ENSG00000104320, ENSG00000018280, ENSG00000163932, ENSG00000026751, ENSG00000173039, ENSG00000117450, ENSG00000117335, ENSG00000101347, ENSG00000172936, ENSG00000159189, ENSG00000188229, ENSG00000158869, ENSG00000149131, ENSG00000196352, ENSG00000133789, ENSG00000076944, ENSG00000168918, ENSG00000081237, ENSG00000019582, ENSG00000160712, ENSG0000…	1801	127	13041	2.22361	0.00766818	0.000150924	0.00336452
GOTERM_BP_FAT	GO:0002460~adaptive immune response based on somatic recombination of immune receptors built from immunoglobulin superfamily domains	26	1.21212	1.32067e-05	ENSG00000204287, ENSG00000173369, ENSG00000104320, ENSG00000018280, ENSG00000163932, ENSG00000117335, ENSG00000159189, ENSG00000172936, ENSG00000158869, ENSG00000149131, ENSG00000196352, ENSG00000133789, ENSG00000168918, ENSG00000019582, ENSG00000137496, ENSG00000144381, ENSG00000173372, ENSG00000182985, ENSG00000125730, ENSG00000182326, ENSG00000203710, ENSG00000090339, ENSG00000092929, ENSG0000…	1801	75	13041	2.51021	0.0549947	0.000715754	0.0247207
GOTERM_BP_FAT	GO:0002250~adaptive immune response	26	1.21212	1.32067e-05	ENSG00000204287, ENSG00000173369, ENSG00000104320, ENSG00000018280, ENSG00000163932, ENSG00000117335, ENSG00000159189, ENSG00000172936, ENSG00000158869, ENSG00000149131, ENSG00000196352, ENSG00000133789, ENSG00000168918, ENSG00000019582, ENSG00000137496, ENSG00000144381, ENSG00000173372, ENSG00000182985, ENSG00000125730, ENSG00000182326, ENSG00000203710, ENSG00000090339, ENSG00000092929, ENSG0000…	1801	75	13041	2.51021	0.0549947	0.000715754	0.0247207
GOTERM_BP_FAT	GO:0016064~immunoglobulin mediated immune response	19	0.885781	0.000120868	ENSG00000168918, ENSG00000204287, ENSG00000173369, ENSG00000104320, ENSG00000019582, ENSG00000144381, ENSG00000173372, ENSG00000163932, ENSG00000125730, ENSG00000182326, ENSG00000203710, ENSG00000117335, ENSG00000172936, ENSG00000159189, ENSG00000158869, ENSG00000120885, ENSG00000149131, ENSG00000196352, ENSG00000133789	1801	52	13041	2.64574	0.404116	0.00410038	0.226029
GOTERM_BP_FAT	GO:0002253~activation of immune response	26	1.21212	0.000205596	ENSG00000100906, ENSG00000173369, ENSG00000090376, ENSG00000173039, ENSG00000090487, ENSG00000117335, ENSG00000137462, ENSG00000184216, ENSG00000159189, ENSG00000172936, ENSG00000100030, ENSG00000149131, ENSG00000196352, ENSG00000165025, ENSG00000080815, ENSG00000081237, ENSG00000144381, ENSG00000173372, ENSG00000125730, ENSG00000182326, ENSG00000203710, ENSG00000155659, ENSG00000172243, ENSG0000…	1801	87	13041	2.16397	0.585491	0.00636127	0.384185
GOTERM_BP_FAT	GO:0019724~B cell mediated immunity	19	0.885781	0.000208958	ENSG00000168918, ENSG00000204287, ENSG00000173369, ENSG00000104320, ENSG00000019582, ENSG00000144381, ENSG00000173372, ENSG00000163932, ENSG00000125730, ENSG00000182326, ENSG00000203710, ENSG00000117335, ENSG00000172936, ENSG00000159189, ENSG00000158869, ENSG00000120885, ENSG00000149131, ENSG00000196352, ENSG00000133789	1801	54	13041	2.54775	0.591416	0.00641858	0.390454
GOTERM_BP_FAT	GO:0045087~innate immune response	35	1.6317	0.000210253	ENSG00000173369, ENSG00000105329, ENSG00000136436, ENSG00000018280, ENSG00000026751, ENSG00000117450, ENSG00000117335, ENSG00000101347, ENSG00000137462, ENSG00000051523, ENSG00000137161, ENSG00000172936, ENSG00000159189, ENSG00000188229, ENSG00000115267, ENSG00000149131, ENSG00000179583, ENSG00000161921, ENSG00000115919, ENSG00000196352, ENSG00000107201, ENSG00000173372, ENSG00000067066, ENSG0000…	1801	133	13041	1.90552	0.593677	0.00636692	0.39287
SP_PIR_KEYWORDS	innate immunity	21	0.979021	0.000241511	ENSG00000173369, ENSG00000107201, ENSG00000019169, ENSG00000173372, ENSG00000125730, ENSG00000182326, ENSG00000155659, ENSG00000203710, ENSG00000117335, ENSG00000101347, ENSG00000137462, ENSG00000137161, ENSG00000172243, ENSG00000159189, ENSG00000136869, ENSG00000115267, ENSG00000120885, ENSG00000149131, ENSG00000121060, ENSG00000196352, ENSG00000174125	2140	74	18260	2.42144	0.155965	0.00256581	0.363734
GOTERM_BP_FAT	GO:0002526~acute inflammatory response	24	1.11888	0.0024594	ENSG00000173369, ENSG00000072274, ENSG00000160712, ENSG00000175899, ENSG00000173372, ENSG00000177575, ENSG00000172216, ENSG00000125730, ENSG00000182326, ENSG00000086062, ENSG00000155659, ENSG00000203710, ENSG00000117335, ENSG00000168610, ENSG00000159189, ENSG00000176046, ENSG00000136869, ENSG00000120885, ENSG00000128335, ENSG00000164924, ENSG00000149131, ENSG00000197249, ENSG00000196352, ENSG0000…	1801	91	13041	1.90971	0.999974	0.0478703	4.50515
SP_PIR_KEYWORDS	complement pathway	10	0.4662	0.00266127	ENSG00000173369, ENSG00000203710, ENSG00000117335, ENSG00000159189, ENSG00000173372, ENSG00000120885, ENSG00000149131, ENSG00000196352, ENSG00000125730, ENSG00000182326	2140	27	18260	3.16026	0.845984	0.0189077	3.9405
GOTERM_BP_FAT	GO:0051604~protein maturation	28	1.30536	0.004395	ENSG00000173369, ENSG00000179218, ENSG00000122862, ENSG00000117362, ENSG00000140564, ENSG00000143799, ENSG00000117335, ENSG00000162736, ENSG00000159189, ENSG00000014216, ENSG00000149131, ENSG00000196352, ENSG00000080815, ENSG00000137752, ENSG00000182220, ENSG00000129128, ENSG00000144381, ENSG00000173372, ENSG00000089041, ENSG00000078304, ENSG00000157227, ENSG00000125730, ENSG00000182326, ENSG0000…	1801	117	13041	1.73288	1	0.0713111	7.91496
GOTERM_BP_FAT	GO:0016485~protein processing	26	1.21212	0.00505407	ENSG00000173369, ENSG00000122862, ENSG00000117362, ENSG00000140564, ENSG00000143799, ENSG00000117335, ENSG00000162736, ENSG00000159189, ENSG00000014216, ENSG00000149131, ENSG00000196352, ENSG00000080815, ENSG00000137752, ENSG00000182220, ENSG00000129128, ENSG00000173372, ENSG00000089041, ENSG00000078304, ENSG00000157227, ENSG00000125730, ENSG00000182326, ENSG00000203710, ENSG00000155659, ENSG0000…	1801	107	13041	1.75949	1	0.0783451	9.04946
GOTERM_BP_FAT	GO:0051605~protein maturation by peptide bond cleavage	21	0.979021	0.00603828	ENSG00000173369, ENSG00000080815, ENSG00000182220, ENSG00000122862, ENSG00000129128, ENSG00000173372, ENSG00000157227, ENSG00000117362, ENSG00000125730, ENSG00000182326, ENSG00000155659, ENSG00000203710, ENSG00000140564, ENSG00000117335, ENSG00000140612, ENSG00000140479, ENSG00000162736, ENSG00000159189, ENSG00000120885, ENSG00000149131, ENSG00000196352	1801	81	13041	1.87729	1	0.0884821	10.719
GOTERM_BP_FAT	GO:0006958~complement activation, classical pathway	10	0.4662	0.00803951	ENSG00000173369, ENSG00000203710, ENSG00000117335, ENSG00000159189, ENSG00000173372, ENSG00000120885, ENSG00000149131, ENSG00000196352, ENSG00000125730, ENSG00000182326	1801	27	13041	2.68184	1	0.109192	14.0248
GOTERM_BP_FAT	GO:0006959~humoral immune response	19	0.885781	0.0120249	ENSG00000173369, ENSG00000108691, ENSG00000130303, ENSG00000173372, ENSG00000221978, ENSG00000125730, ENSG00000182326, ENSG00000012223, ENSG00000155659, ENSG00000068323, ENSG00000203710, ENSG00000117335, ENSG00000112149, ENSG00000159189, ENSG00000120885, ENSG00000095970, ENSG00000105220, ENSG00000149131, ENSG00000196352	1801	75	13041	1.83438	1	0.143304	20.2662
GOTERM_BP_FAT	GO:0002455~humoral immune response mediated by circulating immunoglobulin	10	0.4662	0.0133065	ENSG00000173369, ENSG00000203710, ENSG00000117335, ENSG00000159189, ENSG00000173372, ENSG00000120885, ENSG00000149131, ENSG00000196352, ENSG00000125730, ENSG00000182326	1801	29	13041	2.49689	1	0.155278	22.1803
GOTERM_BP_FAT	GO:0006956~complement activation	11	0.512821	0.0298196	ENSG00000173369, ENSG00000203710, ENSG00000155659, ENSG00000117335, ENSG00000159189, ENSG00000173372, ENSG00000120885, ENSG00000149131, ENSG00000196352, ENSG00000125730, ENSG00000182326	1801	38	13041	2.09607	1	0.276859	43.2622
GOTERM_BP_FAT	GO:0002541~activation of plasma proteins involved in acute inflammatory response	11	0.512821	0.035306	ENSG00000173369, ENSG00000203710, ENSG00000155659, ENSG00000117335, ENSG00000159189, ENSG00000173372, ENSG00000120885, ENSG00000149131, ENSG00000196352, ENSG00000125730, ENSG00000182326	1801	39	13041	2.04233	1	0.313045	48.9771
SP_PIR_KEYWORDS	plasma	12	0.559441	0.426658	ENSG00000173369, ENSG00000175445, ENSG00000159189, ENSG00000175899, ENSG00000130203, ENSG00000122218, ENSG00000173372, ENSG00000120885, ENSG00000197249, ENSG00000130208, ENSG00000125730, ENSG00000182326	2140	86	18260	1.19061	1	0.810188	99.9773
KEGG_PATHWAY	hsa04610:Complement and coagulation cascades	14	0.652681	0.452565	ENSG00000173369, ENSG00000197405, ENSG00000085063, ENSG00000175899, ENSG00000173372, ENSG00000125730, ENSG00000182326, ENSG00000203710, ENSG00000117335, ENSG00000011422, ENSG00000159189, ENSG00000149131, ENSG00000197249, ENSG00000196352	907	67	4964	1.14361	1	0.735505	99.9406
UP_SEQ_FEATURE	domain:Sushi 4	3	0.13986	0.809502	ENSG00000203710, ENSG00000117335, ENSG00000196352	2139	25	18215	1.02188	1	1	100
UP_SEQ_FEATURE	domain:Sushi 1	4	0.18648	0.863976	ENSG00000203710, ENSG00000117335, ENSG00000196352, ENSG00000182326	2139	40	18215	0.851566	1	1	100
UP_SEQ_FEATURE	domain:Sushi 2	4	0.18648	0.863976	ENSG00000203710, ENSG00000117335, ENSG00000196352, ENSG00000182326	2139	40	18215	0.851566	1	1	100
SP_PIR_KEYWORDS	sushi	5	0.2331	0.873088	ENSG00000203710, ENSG00000117335, ENSG00000100647, ENSG00000196352, ENSG00000182326	2140	52	18260	0.820453	1	0.991493	100
UP_SEQ_FEATURE	domain:Sushi 3	3	0.13986	0.882353	ENSG00000203710, ENSG00000117335, ENSG00000196352	2139	30	18215	0.851566	1	1	100
INTERPRO	IPR000436:Sushi/SCR/CCP	5	0.2331	0.910281	ENSG00000203710, ENSG00000117335, ENSG00000100647, ENSG00000196352, ENSG00000182326	2028	52	15977	0.75752	1	1	100
INTERPRO	IPR016060:Complement control module	5	0.2331	0.917698	ENSG00000203710, ENSG00000117335, ENSG00000100647, ENSG00000196352, ENSG00000182326	2028	53	15977	0.743227	1	1	100
SMART	SM00032:CCP	5	0.2331	0.918513	ENSG00000203710, ENSG00000117335, ENSG00000100647, ENSG00000196352, ENSG00000182326	1135	52	8764	0.74246	1	0.99949	100
Annotation Cluster 62	Enrichment Score: 2.30628800191905
Category	Term	Count	%	PValue	Genes	List Total	Pop Hits	Pop Total	Fold Enrichment	Bonferroni	Benjamini	FDR
UP_SEQ_FEATURE	domain:Ras-associating	12	0.559441	0.00123629	ENSG00000077420, ENSG00000107551, ENSG00000186635, ENSG00000143344, ENSG00000153179, ENSG00000101265, ENSG00000100599, ENSG00000099331, ENSG00000132669, ENSG00000143376, ENSG00000160271, ENSG00000109756	2139	34	18215	3.00553	0.998596	0.190951	2.34126
INTERPRO	IPR000159:Ras-association	12	0.559441	0.00922193	ENSG00000077420, ENSG00000107551, ENSG00000186635, ENSG00000143344, ENSG00000153179, ENSG00000101265, ENSG00000100599, ENSG00000099331, ENSG00000132669, ENSG00000143376, ENSG00000160271, ENSG00000109756	2028	40	15977	2.36346	1	0.465588	15.1218
SMART	SM00314:RA	12	0.559441	0.0105729	ENSG00000077420, ENSG00000107551, ENSG00000186635, ENSG00000143344, ENSG00000153179, ENSG00000101265, ENSG00000100599, ENSG00000099331, ENSG00000132669, ENSG00000143376, ENSG00000160271, ENSG00000109756	1135	40	8764	2.31648	0.982572	0.251186	13.6884
Annotation Cluster 63	Enrichment Score: 2.3033067389104125
Category	Term	Count	%	PValue	Genes	List Total	Pop Hits	Pop Total	Fold Enrichment	Bonferroni	Benjamini	FDR
GOTERM_BP_FAT	GO:0006487~protein amino acid N-linked glycosylation	15	0.699301	0.00172367	ENSG00000161013, ENSG00000198856, ENSG00000107798, ENSG00000163902, ENSG00000131446, ENSG00000071073, ENSG00000102158, ENSG00000086062, ENSG00000118705, ENSG00000134910, ENSG00000010610, ENSG00000090581, ENSG00000152127, ENSG00000112893, ENSG00000163527	1801	44	13041	2.46851	0.999382	0.0359176	3.17798
GOTERM_MF_FAT	GO:0004579~dolichyl-diphosphooligosaccharide-protein glycotransferase activity	6	0.27972	0.00380757	ENSG00000118705, ENSG00000198856, ENSG00000134910, ENSG00000163902, ENSG00000102158, ENSG00000163527	1719	9	12491	4.84429	0.9966	0.0801915	6.13697
GOTERM_MF_FAT	GO:0004576~oligosaccharyl transferase activity	6	0.27972	0.00675762	ENSG00000118705, ENSG00000198856, ENSG00000134910, ENSG00000163902, ENSG00000102158, ENSG00000163527	1719	10	12491	4.35986	0.999959	0.122965	10.6465
GOTERM_BP_FAT	GO:0018196~peptidyl-asparagine modification	6	0.27972	0.00686382	ENSG00000118705, ENSG00000198856, ENSG00000134910, ENSG00000163902, ENSG00000102158, ENSG00000163527	1801	10	13041	4.34459	1	0.0976784	12.097
GOTERM_BP_FAT	GO:0018279~protein amino acid N-linked glycosylation via asparagine	6	0.27972	0.00686382	ENSG00000118705, ENSG00000198856, ENSG00000134910, ENSG00000163902, ENSG00000102158, ENSG00000163527	1801	10	13041	4.34459	1	0.0976784	12.097
GOTERM_CC_FAT	GO:0008250~oligosaccharyltransferase complex	6	0.27972	0.00724656	ENSG00000118705, ENSG00000198856, ENSG00000134910, ENSG00000163902, ENSG00000102158, ENSG00000163527	1716	10	12271	4.29056	0.990889	0.0492647	10.2822
Annotation Cluster 64	Enrichment Score: 2.295227679470578
Category	Term	Count	%	PValue	Genes	List Total	Pop Hits	Pop Total	Fold Enrichment	Bonferroni	Benjamini	FDR
UP_SEQ_FEATURE	domain:Importin N-terminal	7	0.32634	0.00337372	ENSG00000108424, ENSG00000083312, ENSG00000169180, ENSG00000082898, ENSG00000205339, ENSG00000130227, ENSG00000065150	2139	14	18215	4.25783	1	0.334911	6.26697
GOTERM_BP_FAT	GO:0000059~protein import into nucleus, docking	8	0.37296	0.00516705	ENSG00000108424, ENSG00000083312, ENSG00000169180, ENSG00000082898, ENSG00000205339, ENSG00000110713, ENSG00000130227, ENSG00000065150	1801	17	13041	3.40752	1	0.0788912	9.2426
INTERPRO	IPR001494:Importin-beta, N-terminal	7	0.32634	0.0074639	ENSG00000108424, ENSG00000083312, ENSG00000169180, ENSG00000082898, ENSG00000205339, ENSG00000130227, ENSG00000065150	2028	15	15977	3.6765	1	0.452117	12.4167
Annotation Cluster 65	Enrichment Score: 2.2688320295291513
Category	Term	Count	%	PValue	Genes	List Total	Pop Hits	Pop Total	Fold Enrichment	Bonferroni	Benjamini	FDR
INTERPRO	IPR012345:STAT transcription factor, DNA-binding, subdomain	6	0.27972	0.00055014	ENSG00000166888, ENSG00000115415, ENSG00000170581, ENSG00000168610, ENSG00000126561, ENSG00000173757	2028	7	15977	6.75275	0.756892	0.10308	0.969093
INTERPRO	IPR001217:STAT transcription factor, core	6	0.27972	0.00055014	ENSG00000166888, ENSG00000115415, ENSG00000170581, ENSG00000168610, ENSG00000126561, ENSG00000173757	2028	7	15977	6.75275	0.756892	0.10308	0.969093
INTERPRO	IPR013799:STAT transcription factor, protein interaction	6	0.27972	0.00055014	ENSG00000166888, ENSG00000115415, ENSG00000170581, ENSG00000168610, ENSG00000126561, ENSG00000173757	2028	7	15977	6.75275	0.756892	0.10308	0.969093
INTERPRO	IPR013801:STAT transcription factor, DNA-binding	6	0.27972	0.00055014	ENSG00000166888, ENSG00000115415, ENSG00000170581, ENSG00000168610, ENSG00000126561, ENSG00000173757	2028	7	15977	6.75275	0.756892	0.10308	0.969093
INTERPRO	IPR013800:STAT transcription factor, all-alpha	6	0.27972	0.00055014	ENSG00000166888, ENSG00000115415, ENSG00000170581, ENSG00000168610, ENSG00000126561, ENSG00000173757	2028	7	15977	6.75275	0.756892	0.10308	0.969093
PIR_SUPERFAMILY	PIRSF015568:signal transducer and transcription activator STAT5A	6	0.27972	0.00134454	ENSG00000166888, ENSG00000115415, ENSG00000170581, ENSG00000168610, ENSG00000126561, ENSG00000173757	1098	7	7156	5.58626	0.767407	0.767407	2.12472
GOTERM_BP_FAT	GO:0007259~JAK-STAT cascade	12	0.559441	0.0113692	ENSG00000134352, ENSG00000115415, ENSG00000184557, ENSG00000170581, ENSG00000108691, ENSG00000033800, ENSG00000142166, ENSG00000168610, ENSG00000118762, ENSG00000126561, ENSG00000173757, ENSG00000120899	1801	38	13041	2.28662	1	0.137145	19.2696
BBID	48.mice_minus_JAKs_and_STATs	8	0.37296	0.0170666	ENSG00000166888, ENSG00000115415, ENSG00000162434, ENSG00000170581, ENSG00000168610, ENSG00000105397, ENSG00000126561, ENSG00000173757	105	11	356	2.4658	0.824235	0.35251	17.4215
GOTERM_BP_FAT	GO:0060396~growth hormone receptor signaling pathway	4	0.18648	0.0597181	ENSG00000145675, ENSG00000168610, ENSG00000126561, ENSG00000173757	1801	7	13041	4.1377	1	0.440605	68.4224
GOTERM_BP_FAT	GO:0060416~response to growth hormone stimulus	4	0.18648	0.0859842	ENSG00000145675, ENSG00000168610, ENSG00000126561, ENSG00000173757	1801	8	13041	3.62049	1	0.550927	81.4204
BIOCARTA	h_il22bppathway:IL22 Soluble Receptor Signaling Pathway	6	0.27972	0.0933289	ENSG00000115415, ENSG00000184557, ENSG00000110324, ENSG00000168610, ENSG00000105397, ENSG00000126561	368	10	1396	2.27609	1	0.788023	72.7197
GOTERM_BP_FAT	GO:0060397~JAK-STAT cascade involved in growth hormone signaling pathway	3	0.13986	0.0943321	ENSG00000168610, ENSG00000126561, ENSG00000173757	1801	4	13041	5.43073	1	0.577173	84.3527
Annotation Cluster 66	Enrichment Score: 2.243858877028657
Category	Term	Count	%	PValue	Genes	List Total	Pop Hits	Pop Total	Fold Enrichment	Bonferroni	Benjamini	FDR
SP_PIR_KEYWORDS	cysteine proteinase	10	0.4662	4.70989e-06	ENSG00000103811, ENSG00000137752, ENSG00000162909, ENSG00000164733, ENSG00000163131, ENSG00000126247, ENSG00000014216, ENSG00000196954, ENSG00000143387, ENSG00000135047	2140	14	18260	6.09479	0.00330089	7.03454e-05	0.00710528
GOTERM_MF_FAT	GO:0004197~cysteine-type endopeptidase activity	20	0.932401	0.00157909	ENSG00000124486, ENSG00000103811, ENSG00000137752, ENSG00000135655, ENSG00000164733, ENSG00000163131, ENSG00000126247, ENSG00000114316, ENSG00000101160, ENSG00000143387, ENSG00000152484, ENSG00000135047, ENSG00000003402, ENSG00000162909, ENSG00000100600, ENSG00000187555, ENSG00000167004, ENSG00000109861, ENSG00000014216, ENSG00000196954	1719	68	12491	2.13719	0.905079	0.0397854	2.58955
PIR_SUPERFAMILY	PIRSF001182:papain	6	0.27972	0.00313293	ENSG00000103811, ENSG00000164733, ENSG00000163131, ENSG00000109861, ENSG00000143387, ENSG00000135047	1098	8	7156	4.88798	0.966674	0.678195	4.8853
INTERPRO	IPR013128:Peptidase C1A, papain	7	0.32634	0.00320396	ENSG00000103811, ENSG00000164733, ENSG00000163131, ENSG00000109861, ENSG00000101160, ENSG00000143387, ENSG00000135047	2028	13	15977	4.24211	0.999738	0.301334	5.52073
INTERPRO	IPR000668:Peptidase C1A, papain C-terminal	7	0.32634	0.00320396	ENSG00000103811, ENSG00000164733, ENSG00000163131, ENSG00000109861, ENSG00000101160, ENSG00000143387, ENSG00000135047	2028	13	15977	4.24211	0.999738	0.301334	5.52073
SMART	SM00645:Pept_C1	7	0.32634	0.00353404	ENSG00000103811, ENSG00000164733, ENSG00000163131, ENSG00000109861, ENSG00000101160, ENSG00000143387, ENSG00000135047	1135	13	8764	4.15778	0.740463	0.139183	4.78479
INTERPRO	IPR000169:Peptidase, cysteine peptidase active site	10	0.4662	0.0272511	ENSG00000103811, ENSG00000140992, ENSG00000162909, ENSG00000164733, ENSG00000163131, ENSG00000109861, ENSG00000101160, ENSG00000014216, ENSG00000143387, ENSG00000135047	2028	35	15977	2.25092	1	0.627014	38.6724
GOTERM_MF_FAT	GO:0030984~kininogen binding	3	0.13986	0.0515266	ENSG00000103811, ENSG00000164733, ENSG00000135047	1719	3	12491	7.26643	1	0.484378	58.4498
INTERPRO	IPR013201:Proteinase inhibitor I29, cathepsin propeptide	4	0.18648	0.0698412	ENSG00000103811, ENSG00000163131, ENSG00000143387, ENSG00000135047	2028	8	15977	3.9391	1	0.832892	72.2302
UP_SEQ_FEATURE	propeptide:Activation peptide	10	0.4662	0.439408	ENSG00000100985, ENSG00000103811, ENSG00000164733, ENSG00000117984, ENSG00000163131, ENSG00000101160, ENSG00000157227, ENSG00000110347, ENSG00000143387, ENSG00000135047	2139	70	18215	1.21652	1	0.999999	99.9985
Annotation Cluster 67	Enrichment Score: 2.2202989704098717
Category	Term	Count	%	PValue	Genes	List Total	Pop Hits	Pop Total	Fold Enrichment	Bonferroni	Benjamini	FDR
SP_PIR_KEYWORDS	guanine-nucleotide releasing factor	33	1.53846	5.27699e-06	ENSG00000147251, ENSG00000107099, ENSG00000107862, ENSG00000138670, ENSG00000100055, ENSG00000103657, ENSG00000066777, ENSG00000124198, ENSG00000141968, ENSG00000108669, ENSG00000143344, ENSG00000164691, ENSG00000196914, ENSG00000160271, ENSG00000135905, ENSG00000107263, ENSG00000147459, ENSG00000152767, ENSG00000144711, ENSG00000074964, ENSG00000109756, ENSG00000159842, ENSG00000170776, ENSG0000…	2140	120	18260	2.3465	0.0036976	7.71732e-05	0.00796077
GOTERM_BP_FAT	GO:0051056~regulation of small GTPase mediated signal transduction	58	2.70396	5.47428e-05	ENSG00000084070, ENSG00000107862, ENSG00000124198, ENSG00000131374, ENSG00000104946, ENSG00000143344, ENSG00000198793, ENSG00000196914, ENSG00000089639, ENSG00000107263, ENSG00000116688, ENSG00000145979, ENSG00000144711, ENSG00000196712, ENSG00000134250, ENSG00000109756, ENSG00000159842, ENSG00000116584, ENSG00000007168, ENSG00000186635, ENSG00000132694, ENSG00000133612, ENSG00000170471, ENSG0000…	1801	248	13041	1.69345	0.20901	0.00212927	0.102431
GOTERM_MF_FAT	GO:0005085~guanyl-nucleotide exchange factor activity	36	1.67832	0.000991195	ENSG00000147251, ENSG00000107099, ENSG00000107862, ENSG00000103657, ENSG00000138670, ENSG00000100055, ENSG00000066777, ENSG00000124198, ENSG00000141968, ENSG00000108669, ENSG00000143344, ENSG00000198399, ENSG00000132669, ENSG00000164691, ENSG00000196914, ENSG00000160271, ENSG00000135905, ENSG00000107263, ENSG00000147459, ENSG00000152767, ENSG00000144711, ENSG00000074964, ENSG00000109756, ENSG0000…	1719	150	12491	1.74394	0.771818	0.0303146	1.63291
GOTERM_BP_FAT	GO:0008624~induction of apoptosis by extracellular signals	26	1.21212	0.00824994	ENSG00000117362, ENSG00000161011, ENSG00000108953, ENSG00000141968, ENSG00000112977, ENSG00000162736, ENSG00000196914, ENSG00000150991, ENSG00000080815, ENSG00000221983, ENSG00000134243, ENSG00000196730, ENSG00000010671, ENSG00000170315, ENSG00000159842, ENSG00000170776, ENSG00000003402, ENSG00000116584, ENSG00000146192, ENSG00000143947, ENSG00000132694, ENSG00000115904, ENSG00000136238, ENSG0000…	1801	111	13041	1.69608	1	0.110848	14.3656
GOTERM_MF_FAT	GO:0005088~Ras guanyl-nucleotide exchange factor activity	21	0.979021	0.0130859	ENSG00000135905, ENSG00000152767, ENSG00000074964, ENSG00000109756, ENSG00000141968, ENSG00000159842, ENSG00000170776, ENSG00000116584, ENSG00000182957, ENSG00000198399, ENSG00000143344, ENSG00000146192, ENSG00000132669, ENSG00000134516, ENSG00000115904, ENSG00000132694, ENSG00000110514, ENSG00000196914, ENSG00000124126, ENSG00000156299, ENSG00000038382	1719	87	12491	1.75397	1	0.19991	19.6425
GOTERM_MF_FAT	GO:0005089~Rho guanyl-nucleotide exchange factor activity	17	0.792541	0.0372946	ENSG00000135905, ENSG00000152767, ENSG00000074964, ENSG00000141968, ENSG00000159842, ENSG00000170776, ENSG00000116584, ENSG00000182957, ENSG00000198399, ENSG00000146192, ENSG00000134516, ENSG00000115904, ENSG00000132694, ENSG00000196914, ENSG00000124126, ENSG00000156299, ENSG00000038382	1719	73	12491	1.69218	1	0.405216	46.7942
GOTERM_BP_FAT	GO:0035023~regulation of Rho protein signal transduction	21	0.979021	0.0407516	ENSG00000152767, ENSG00000074964, ENSG00000120899, ENSG00000141968, ENSG00000159842, ENSG00000170776, ENSG00000116584, ENSG00000182957, ENSG00000007168, ENSG00000198399, ENSG00000186635, ENSG00000146192, ENSG00000198793, ENSG00000115904, ENSG00000132694, ENSG00000089639, ENSG00000196914, ENSG00000124126, ENSG00000156299, ENSG00000038382, ENSG00000136238	1801	97	13041	1.56763	1	0.343132	54.1075
UP_SEQ_FEATURE	domain:DH	14	0.652681	0.0412489	ENSG00000152767, ENSG00000074964, ENSG00000159842, ENSG00000141968, ENSG00000170776, ENSG00000116584, ENSG00000182957, ENSG00000198399, ENSG00000146192, ENSG00000115904, ENSG00000132694, ENSG00000196914, ENSG00000156299, ENSG00000124126	2139	66	18215	1.80635	1	0.893197	55.3679
INTERPRO	IPR000219:Dbl homology (DH) domain	15	0.699301	0.0441317	ENSG00000152767, ENSG00000074964, ENSG00000159842, ENSG00000141968, ENSG00000170776, ENSG00000116584, ENSG00000182957, ENSG00000198399, ENSG00000146192, ENSG00000115904, ENSG00000132694, ENSG00000196914, ENSG00000156299, ENSG00000038382, ENSG00000124126	2028	68	15977	1.73784	1	0.728377	55.0101
SMART	SM00325:RhoGEF	15	0.699301	0.0504487	ENSG00000152767, ENSG00000074964, ENSG00000159842, ENSG00000141968, ENSG00000170776, ENSG00000116584, ENSG00000182957, ENSG00000198399, ENSG00000146192, ENSG00000115904, ENSG00000132694, ENSG00000196914, ENSG00000156299, ENSG00000038382, ENSG00000124126	1135	68	8764	1.70329	1	0.449902	51.1745
INTERPRO	IPR001331:Guanine-nucleotide dissociation stimulator, CDC24, conserved site	13	0.606061	0.0874542	ENSG00000152767, ENSG00000074964, ENSG00000159842, ENSG00000141968, ENSG00000170776, ENSG00000116584, ENSG00000182957, ENSG00000115904, ENSG00000132694, ENSG00000196914, ENSG00000156299, ENSG00000038382, ENSG00000124126	2028	62	15977	1.65188	1	0.879837	80.2007
Annotation Cluster 68	Enrichment Score: 2.2187932891621633
Category	Term	Count	%	PValue	Genes	List Total	Pop Hits	Pop Total	Fold Enrichment	Bonferroni	Benjamini	FDR
SP_PIR_KEYWORDS	sh3 domain	40	1.8648	0.00123216	ENSG00000103653, ENSG00000101336, ENSG00000173327, ENSG00000197122, ENSG00000130830, ENSG00000160310, ENSG00000177885, ENSG00000180353, ENSG00000141968, ENSG00000005020, ENSG00000136754, ENSG00000134996, ENSG00000174705, ENSG00000198399, ENSG00000145819, ENSG00000157483, ENSG00000163486, ENSG00000136279, ENSG00000147459, ENSG00000145675, ENSG00000097033, ENSG00000122122, ENSG00000151914, ENSG0000…	2140	203	18260	1.68132	0.579164	0.0100136	1.84284
UP_SEQ_FEATURE	domain:SH3	34	1.58508	0.00268207	ENSG00000103653, ENSG00000101336, ENSG00000173327, ENSG00000197122, ENSG00000130830, ENSG00000160310, ENSG00000180353, ENSG00000005020, ENSG00000136754, ENSG00000134996, ENSG00000145819, ENSG00000157483, ENSG00000163486, ENSG00000136279, ENSG00000147459, ENSG00000145675, ENSG00000097033, ENSG00000122122, ENSG00000151914, ENSG00000000938, ENSG00000142347, ENSG00000002834, ENSG00000127603, ENSG0000…	2139	171	18215	1.69317	0.999999	0.293779	5.01332
INTERPRO	IPR001452:Src homology-3 domain	38	1.77156	0.0177201	ENSG00000103653, ENSG00000101336, ENSG00000173327, ENSG00000197122, ENSG00000130830, ENSG00000160310, ENSG00000177885, ENSG00000180353, ENSG00000141968, ENSG00000005020, ENSG00000136754, ENSG00000134996, ENSG00000174705, ENSG00000198399, ENSG00000145819, ENSG00000157483, ENSG00000163486, ENSG00000136279, ENSG00000147459, ENSG00000145675, ENSG00000097033, ENSG00000122122, ENSG00000120896, ENSG0000…	2028	206	15977	1.45326	1	0.541042	27.1228
SMART	SM00326:SH3	38	1.77156	0.0227626	ENSG00000103653, ENSG00000101336, ENSG00000173327, ENSG00000197122, ENSG00000130830, ENSG00000160310, ENSG00000177885, ENSG00000180353, ENSG00000141968, ENSG00000005020, ENSG00000136754, ENSG00000134996, ENSG00000174705, ENSG00000198399, ENSG00000145819, ENSG00000157483, ENSG00000163486, ENSG00000136279, ENSG00000147459, ENSG00000145675, ENSG00000097033, ENSG00000122122, ENSG00000120896, ENSG0000…	1135	206	8764	1.42437	0.999845	0.317113	27.3044
Annotation Cluster 69	Enrichment Score: 2.2156913393021433
Category	Term	Count	%	PValue	Genes	List Total	Pop Hits	Pop Total	Fold Enrichment	Bonferroni	Benjamini	FDR
GOTERM_CC_FAT	GO:0030055~cell-substrate junction	31	1.44522	0.000177725	ENSG00000112851, ENSG00000126878, ENSG00000149269, ENSG00000115091, ENSG00000031081, ENSG00000026508, ENSG00000178950, ENSG00000136205, ENSG00000145819, ENSG00000077420, ENSG00000138964, ENSG00000150093, ENSG00000163466, ENSG00000137575, ENSG00000125753, ENSG00000079308, ENSG00000081237, ENSG00000169756, ENSG00000106683, ENSG00000151914, ENSG00000120896, ENSG00000002834, ENSG00000127603, ENSG0000…	1716	110	12271	2.01526	0.108474	0.00201237	0.264812
GOTERM_CC_FAT	GO:0005925~focal adhesion	27	1.25874	0.00102314	ENSG00000126878, ENSG00000149269, ENSG00000031081, ENSG00000026508, ENSG00000178950, ENSG00000136205, ENSG00000145819, ENSG00000077420, ENSG00000163466, ENSG00000150093, ENSG00000138964, ENSG00000137575, ENSG00000125753, ENSG00000079308, ENSG00000081237, ENSG00000169756, ENSG00000106683, ENSG00000120896, ENSG00000002834, ENSG00000120899, ENSG00000089693, ENSG00000124145, ENSG00000159840, ENSG0000…	1716	100	12271	1.93075	0.483812	0.00927062	1.51554
GOTERM_CC_FAT	GO:0016323~basolateral plasma membrane	45	2.0979	0.00139985	ENSG00000126878, ENSG00000112851, ENSG00000103496, ENSG00000106799, ENSG00000115091, ENSG00000149269, ENSG00000168036, ENSG00000133961, ENSG00000135046, ENSG00000031081, ENSG00000026508, ENSG00000178950, ENSG00000136205, ENSG00000145819, ENSG00000089057, ENSG00000197879, ENSG00000168615, ENSG00000077420, ENSG00000138964, ENSG00000150093, ENSG00000163466, ENSG00000125753, ENSG00000137575, ENSG0000…	1716	201	12271	1.60096	0.595433	0.0121544	2.06815
GOTERM_CC_FAT	GO:0005924~cell-substrate adherens junction	27	1.25874	0.00188721	ENSG00000126878, ENSG00000149269, ENSG00000031081, ENSG00000026508, ENSG00000178950, ENSG00000136205, ENSG00000145819, ENSG00000077420, ENSG00000163466, ENSG00000150093, ENSG00000138964, ENSG00000137575, ENSG00000125753, ENSG00000079308, ENSG00000081237, ENSG00000169756, ENSG00000106683, ENSG00000120896, ENSG00000002834, ENSG00000120899, ENSG00000089693, ENSG00000124145, ENSG00000159840, ENSG0000…	1716	104	12271	1.85649	0.704855	0.015523	2.77875
GOTERM_CC_FAT	GO:0005912~adherens junction	32	1.49184	0.0181368	ENSG00000126878, ENSG00000130202, ENSG00000168036, ENSG00000149269, ENSG00000031081, ENSG00000026508, ENSG00000178950, ENSG00000136205, ENSG00000145819, ENSG00000077420, ENSG00000138964, ENSG00000150093, ENSG00000163466, ENSG00000044115, ENSG00000137575, ENSG00000125753, ENSG00000079308, ENSG00000081237, ENSG00000169756, ENSG00000106683, ENSG00000120896, ENSG00000002834, ENSG00000120899, ENSG0000…	1716	152	12271	1.50546	0.999993	0.103701	23.8951
GOTERM_CC_FAT	GO:0070161~anchoring junction	33	1.53846	0.0432514	ENSG00000126878, ENSG00000130202, ENSG00000168036, ENSG00000149269, ENSG00000031081, ENSG00000026508, ENSG00000178950, ENSG00000136205, ENSG00000145819, ENSG00000077420, ENSG00000138964, ENSG00000150093, ENSG00000163466, ENSG00000044115, ENSG00000137575, ENSG00000125753, ENSG00000079308, ENSG00000081237, ENSG00000169756, ENSG00000106683, ENSG00000120896, ENSG00000002834, ENSG00000120899, ENSG0000…	1716	169	12271	1.39634	1	0.198617	48.295
GOTERM_CC_FAT	GO:0030054~cell junction	66	3.07692	0.820381	ENSG00000126878, ENSG00000108819, ENSG00000136167, ENSG00000168036, ENSG00000149269, ENSG00000135124, ENSG00000198752, ENSG00000178950, ENSG00000158769, ENSG00000145819, ENSG00000107863, ENSG00000077420, ENSG00000163466, ENSG00000138964, ENSG00000044115, ENSG00000143545, ENSG00000125753, ENSG00000137575, ENSG00000081237, ENSG00000169756, ENSG00000106683, ENSG00000166900, ENSG00000152818, ENSG0000…	1716	512	12271	0.9218	1	0.98596	100
Annotation Cluster 70	Enrichment Score: 2.2002367420602926
Category	Term	Count	%	PValue	Genes	List Total	Pop Hits	Pop Total	Fold Enrichment	Bonferroni	Benjamini	FDR
UP_SEQ_FEATURE	repeat:HEAT 5	16	0.745921	2.19787e-06	ENSG00000136813, ENSG00000108424, ENSG00000083312, ENSG00000111530, ENSG00000075151, ENSG00000103043, ENSG00000175216, ENSG00000105568, ENSG00000068878, ENSG00000115524, ENSG00000198793, ENSG00000082898, ENSG00000164190, ENSG00000089154, ENSG00000197386, ENSG00000065150	2139	34	18215	4.00737	0.0116029	0.00145778	0.00420908
UP_SEQ_FEATURE	repeat:HEAT 4	17	0.792541	7.07153e-06	ENSG00000181789, ENSG00000136813, ENSG00000108424, ENSG00000083312, ENSG00000111530, ENSG00000075151, ENSG00000103043, ENSG00000175216, ENSG00000105568, ENSG00000115524, ENSG00000068878, ENSG00000198793, ENSG00000082898, ENSG00000164190, ENSG00000089154, ENSG00000197386, ENSG00000065150	2139	41	18215	3.53088	0.0368537	0.00374796	0.0135419
UP_SEQ_FEATURE	repeat:HEAT 6	13	0.606061	5.02544e-05	ENSG00000136813, ENSG00000108424, ENSG00000083312, ENSG00000111530, ENSG00000103043, ENSG00000175216, ENSG00000105568, ENSG00000068878, ENSG00000115524, ENSG00000082898, ENSG00000198793, ENSG00000089154, ENSG00000065150	2139	29	18215	3.81737	0.234218	0.0176332	0.0961987
UP_SEQ_FEATURE	repeat:HEAT 3	17	0.792541	6.93267e-05	ENSG00000181789, ENSG00000136813, ENSG00000108424, ENSG00000083312, ENSG00000111530, ENSG00000075151, ENSG00000103043, ENSG00000175216, ENSG00000105568, ENSG00000115524, ENSG00000068878, ENSG00000198793, ENSG00000082898, ENSG00000164190, ENSG00000089154, ENSG00000197386, ENSG00000065150	2139	48	18215	3.01596	0.307978	0.0227459	0.132685
UP_SEQ_FEATURE	repeat:HEAT 1	17	0.792541	0.000411368	ENSG00000181789, ENSG00000136813, ENSG00000108424, ENSG00000083312, ENSG00000111530, ENSG00000075151, ENSG00000103043, ENSG00000175216, ENSG00000105568, ENSG00000115524, ENSG00000068878, ENSG00000198793, ENSG00000082898, ENSG00000164190, ENSG00000089154, ENSG00000197386, ENSG00000065150	2139	55	18215	2.63211	0.887502	0.0945378	0.784881
UP_SEQ_FEATURE	repeat:HEAT 2	17	0.792541	0.000411368	ENSG00000181789, ENSG00000136813, ENSG00000108424, ENSG00000083312, ENSG00000111530, ENSG00000075151, ENSG00000103043, ENSG00000175216, ENSG00000105568, ENSG00000115524, ENSG00000068878, ENSG00000198793, ENSG00000082898, ENSG00000164190, ENSG00000089154, ENSG00000197386, ENSG00000065150	2139	55	18215	2.63211	0.887502	0.0945378	0.784881
UP_SEQ_FEATURE	repeat:HEAT 8	9	0.41958	0.000812045	ENSG00000136813, ENSG00000108424, ENSG00000105568, ENSG00000175216, ENSG00000083312, ENSG00000111530, ENSG00000115524, ENSG00000082898, ENSG00000089154	2139	19	18215	4.03373	0.986616	0.152879	1.54375
UP_SEQ_FEATURE	repeat:HEAT 7	10	0.4662	0.00104318	ENSG00000136813, ENSG00000108424, ENSG00000105568, ENSG00000175216, ENSG00000083312, ENSG00000111530, ENSG00000115524, ENSG00000198793, ENSG00000082898, ENSG00000089154	2139	24	18215	3.54819	0.996082	0.168679	1.979
UP_SEQ_FEATURE	repeat:HEAT 9	7	0.32634	0.00506961	ENSG00000136813, ENSG00000105568, ENSG00000175216, ENSG00000111530, ENSG00000115524, ENSG00000082898, ENSG00000089154	2139	15	18215	3.97398	1	0.423499	9.27485
UP_SEQ_FEATURE	repeat:HEAT 10	7	0.32634	0.00506961	ENSG00000136813, ENSG00000105568, ENSG00000175216, ENSG00000111530, ENSG00000115524, ENSG00000082898, ENSG00000089154	2139	15	18215	3.97398	1	0.423499	9.27485
INTERPRO	IPR000357:HEAT	14	0.652681	0.0113407	ENSG00000121892, ENSG00000136813, ENSG00000108424, ENSG00000083312, ENSG00000111530, ENSG00000157106, ENSG00000103043, ENSG00000175216, ENSG00000105568, ENSG00000068878, ENSG00000115524, ENSG00000089154, ENSG00000197386, ENSG00000065150	2028	52	15977	2.12106	1	0.494233	18.2772
UP_SEQ_FEATURE	repeat:HEAT 11	5	0.2331	0.0316716	ENSG00000136813, ENSG00000105568, ENSG00000111530, ENSG00000115524, ENSG00000089154	2139	11	18215	3.87076	1	0.856585	46.0093
UP_SEQ_FEATURE	repeat:HEAT 15	4	0.18648	0.039266	ENSG00000136813, ENSG00000105568, ENSG00000111530, ENSG00000089154	2139	7	18215	4.86609	1	0.885876	53.5664
UP_SEQ_FEATURE	repeat:HEAT 23	3	0.13986	0.0702756	ENSG00000136813, ENSG00000111530, ENSG00000089154	2139	4	18215	6.38675	1	0.967422	75.2287
UP_SEQ_FEATURE	repeat:HEAT 24	3	0.13986	0.0702756	ENSG00000136813, ENSG00000111530, ENSG00000089154	2139	4	18215	6.38675	1	0.967422	75.2287
UP_SEQ_FEATURE	repeat:HEAT 20	3	0.13986	0.0702756	ENSG00000136813, ENSG00000111530, ENSG00000089154	2139	4	18215	6.38675	1	0.967422	75.2287
UP_SEQ_FEATURE	repeat:HEAT 22	3	0.13986	0.0702756	ENSG00000136813, ENSG00000111530, ENSG00000089154	2139	4	18215	6.38675	1	0.967422	75.2287
UP_SEQ_FEATURE	repeat:HEAT 21	3	0.13986	0.0702756	ENSG00000136813, ENSG00000111530, ENSG00000089154	2139	4	18215	6.38675	1	0.967422	75.2287
UP_SEQ_FEATURE	repeat:HEAT 17	3	0.13986	0.0702756	ENSG00000136813, ENSG00000111530, ENSG00000089154	2139	4	18215	6.38675	1	0.967422	75.2287
UP_SEQ_FEATURE	repeat:HEAT 16	3	0.13986	0.0702756	ENSG00000136813, ENSG00000111530, ENSG00000089154	2139	4	18215	6.38675	1	0.967422	75.2287
UP_SEQ_FEATURE	repeat:HEAT 19	3	0.13986	0.0702756	ENSG00000136813, ENSG00000111530, ENSG00000089154	2139	4	18215	6.38675	1	0.967422	75.2287
UP_SEQ_FEATURE	repeat:HEAT 18	3	0.13986	0.0702756	ENSG00000136813, ENSG00000111530, ENSG00000089154	2139	4	18215	6.38675	1	0.967422	75.2287
UP_SEQ_FEATURE	repeat:HEAT 14	4	0.18648	0.0788461	ENSG00000136813, ENSG00000105568, ENSG00000111530, ENSG00000089154	2139	9	18215	3.78474	1	0.975172	79.2545
UP_SEQ_FEATURE	repeat:HEAT 13	4	0.18648	0.103133	ENSG00000136813, ENSG00000105568, ENSG00000111530, ENSG00000089154	2139	10	18215	3.40626	1	0.988672	87.5636
UP_SEQ_FEATURE	repeat:HEAT 12	4	0.18648	0.103133	ENSG00000136813, ENSG00000105568, ENSG00000111530, ENSG00000089154	2139	10	18215	3.40626	1	0.988672	87.5636
Annotation Cluster 71	Enrichment Score: 2.1859900441063047
Category	Term	Count	%	PValue	Genes	List Total	Pop Hits	Pop Total	Fold Enrichment	Bonferroni	Benjamini	FDR
GOTERM_CC_FAT	GO:0005856~cytoskeleton	232	10.8159	0.000140267	ENSG00000107736, ENSG00000126878, ENSG00000176658, ENSG00000184640, ENSG00000138107, ENSG00000170759, ENSG00000205542, ENSG00000064393, ENSG00000136167, ENSG00000120438, ENSG00000077380, ENSG00000143149, ENSG00000124214, ENSG00000131236, ENSG00000166974, ENSG00000137824, ENSG00000163468, ENSG00000167460, ENSG00000163466, ENSG00000143549, ENSG00000152818, ENSG00000124831, ENSG00000158985, ENSG0000…	1716	1331	12271	1.24644	0.0866345	0.00164626	0.209054
GOTERM_CC_FAT	GO:0015630~microtubule cytoskeleton	93	4.33566	0.025206	ENSG00000130779, ENSG00000177731, ENSG00000107736, ENSG00000143862, ENSG00000100823, ENSG00000170759, ENSG00000184640, ENSG00000160014, ENSG00000138107, ENSG00000135912, ENSG00000064393, ENSG00000170248, ENSG00000120438, ENSG00000173327, ENSG00000077380, ENSG00000168036, ENSG00000160211, ENSG00000124214, ENSG00000167671, ENSG00000054523, ENSG00000102760, ENSG00000188229, ENSG00000122545, ENSG0000…	1716	542	12271	1.22701	1	0.134688	31.6724
GOTERM_CC_FAT	GO:0044430~cytoskeletal part	144	6.71329	0.0782651	ENSG00000118680, ENSG00000107736, ENSG00000143862, ENSG00000126878, ENSG00000176658, ENSG00000184640, ENSG00000138107, ENSG00000170759, ENSG00000064393, ENSG00000136167, ENSG00000120438, ENSG00000077380, ENSG00000138758, ENSG00000104081, ENSG00000124214, ENSG00000131236, ENSG00000167671, ENSG00000188229, ENSG00000122545, ENSG00000166974, ENSG00000137824, ENSG00000112062, ENSG00000167460, ENSG0000…	1716	916	12271	1.12416	1	0.309788	70.3534
Annotation Cluster 72	Enrichment Score: 2.1486192387590544
Category	Term	Count	%	PValue	Genes	List Total	Pop Hits	Pop Total	Fold Enrichment	Bonferroni	Benjamini	FDR
GOTERM_BP_FAT	GO:0002684~positive regulation of immune system process	58	2.70396	6.0008e-06	ENSG00000173369, ENSG00000090376, ENSG00000173039, ENSG00000134352, ENSG00000114013, ENSG00000137462, ENSG00000184216, ENSG00000100030, ENSG00000158869, ENSG00000173757, ENSG00000132842, ENSG00000163513, ENSG00000081237, ENSG00000019582, ENSG00000144381, ENSG00000173372, ENSG00000182985, ENSG00000182326, ENSG00000155659, ENSG00000172243, ENSG00000065000, ENSG00000077238, ENSG00000166888, ENSG0000…	1801	231	13041	1.81808	0.025374	0.00039533	0.0112332
GOTERM_BP_FAT	GO:0050778~positive regulation of immune response	37	1.72494	8.90365e-05	ENSG00000100906, ENSG00000173369, ENSG00000204287, ENSG00000018280, ENSG00000090376, ENSG00000130202, ENSG00000173039, ENSG00000166710, ENSG00000134352, ENSG00000117335, ENSG00000090487, ENSG00000137462, ENSG00000184216, ENSG00000100030, ENSG00000172936, ENSG00000159189, ENSG00000158869, ENSG00000149131, ENSG00000196352, ENSG00000173757, ENSG00000165025, ENSG00000080815, ENSG00000122122, ENSG0000…	1801	138	13041	1.94142	0.317068	0.00328219	0.166549
GOTERM_BP_FAT	GO:0002221~pattern recognition receptor signaling pathway	10	0.4662	0.00015193	ENSG00000100906, ENSG00000137462, ENSG00000184216, ENSG00000172243, ENSG00000172936, ENSG00000090376, ENSG00000104312, ENSG00000144381, ENSG00000136869, ENSG00000173039	1801	17	13041	4.2594	0.478353	0.0049179	0.284037
GOTERM_BP_FAT	GO:0002253~activation of immune response	26	1.21212	0.000205596	ENSG00000100906, ENSG00000173369, ENSG00000090376, ENSG00000173039, ENSG00000090487, ENSG00000117335, ENSG00000137462, ENSG00000184216, ENSG00000159189, ENSG00000172936, ENSG00000100030, ENSG00000149131, ENSG00000196352, ENSG00000165025, ENSG00000080815, ENSG00000081237, ENSG00000144381, ENSG00000173372, ENSG00000125730, ENSG00000182326, ENSG00000203710, ENSG00000155659, ENSG00000172243, ENSG0000…	1801	87	13041	2.16397	0.585491	0.00636127	0.384185
GOTERM_BP_FAT	GO:0045088~regulation of innate immune response	19	0.885781	0.000208958	ENSG00000100906, ENSG00000175899, ENSG00000090376, ENSG00000126561, ENSG00000144381, ENSG00000164307, ENSG00000182985, ENSG00000130202, ENSG00000142347, ENSG00000173039, ENSG00000101347, ENSG00000137462, ENSG00000184216, ENSG00000172243, ENSG00000172936, ENSG00000104312, ENSG00000136869, ENSG00000149131, ENSG00000173757	1801	54	13041	2.54775	0.591416	0.00641858	0.390454
GOTERM_BP_FAT	GO:0002758~innate immune response-activating signal transduction	10	0.4662	0.000444918	ENSG00000100906, ENSG00000137462, ENSG00000184216, ENSG00000172243, ENSG00000172936, ENSG00000090376, ENSG00000104312, ENSG00000144381, ENSG00000136869, ENSG00000173039	1801	19	13041	3.81104	0.851327	0.0114851	0.829632
GOTERM_BP_FAT	GO:0002218~activation of innate immune response	10	0.4662	0.000444918	ENSG00000100906, ENSG00000137462, ENSG00000184216, ENSG00000172243, ENSG00000172936, ENSG00000090376, ENSG00000104312, ENSG00000144381, ENSG00000136869, ENSG00000173039	1801	19	13041	3.81104	0.851327	0.0114851	0.829632
GOTERM_BP_FAT	GO:0002224~toll-like receptor signaling pathway	8	0.37296	0.00132968	ENSG00000100906, ENSG00000137462, ENSG00000184216, ENSG00000172936, ENSG00000090376, ENSG00000104312, ENSG00000144381, ENSG00000136869	1801	14	13041	4.1377	0.99665	0.029245	2.4601
GOTERM_BP_FAT	GO:0032760~positive regulation of tumor necrosis factor production	8	0.37296	0.0021978	ENSG00000137462, ENSG00000122122, ENSG00000172243, ENSG00000172936, ENSG00000104312, ENSG00000158869, ENSG00000136869, ENSG00000170458	1801	15	13041	3.86185	0.999919	0.0440873	4.03523
GOTERM_BP_FAT	GO:0051099~positive regulation of binding	21	0.979021	0.00325795	ENSG00000127616, ENSG00000147649, ENSG00000160014, ENSG00000105329, ENSG00000064393, ENSG00000090376, ENSG00000159023, ENSG00000067066, ENSG00000107223, ENSG00000124151, ENSG00000173039, ENSG00000087274, ENSG00000181163, ENSG00000137462, ENSG00000090339, ENSG00000184216, ENSG00000172936, ENSG00000198668, ENSG00000104312, ENSG00000136869, ENSG00000121691, ENSG00000143933, ENSG00000165672	1801	77	13041	1.97481	0.999999	0.0582216	5.92613
GOTERM_BP_FAT	GO:0002755~MyD88-dependent toll-like receptor signaling pathway	5	0.2331	0.0043007	ENSG00000137462, ENSG00000184216, ENSG00000172936, ENSG00000090376, ENSG00000144381	1801	6	13041	6.03415	1	0.0703646	7.75154
GOTERM_BP_FAT	GO:0043388~positive regulation of DNA binding	19	0.885781	0.00485578	ENSG00000127616, ENSG00000147649, ENSG00000160014, ENSG00000105329, ENSG00000064393, ENSG00000090376, ENSG00000067066, ENSG00000107223, ENSG00000124151, ENSG00000173039, ENSG00000181163, ENSG00000137462, ENSG00000090339, ENSG00000184216, ENSG00000172936, ENSG00000198668, ENSG00000104312, ENSG00000136869, ENSG00000121691, ENSG00000143933, ENSG00000165672	1801	69	13041	1.99389	1	0.0762094	8.70953
GOTERM_BP_FAT	GO:0002757~immune response-activating signal transduction	15	0.699301	0.00520116	ENSG00000100906, ENSG00000080815, ENSG00000081237, ENSG00000090376, ENSG00000144381, ENSG00000173039, ENSG00000090487, ENSG00000137462, ENSG00000184216, ENSG00000172936, ENSG00000172243, ENSG00000100030, ENSG00000104312, ENSG00000136869, ENSG00000165025	1801	49	13041	2.21663	1	0.0791111	9.30084
GOTERM_BP_FAT	GO:0051092~positive regulation of NF-kappaB transcription factor activity	13	0.606061	0.007617	ENSG00000147649, ENSG00000105329, ENSG00000090376, ENSG00000173039, ENSG00000181163, ENSG00000137462, ENSG00000090339, ENSG00000184216, ENSG00000172936, ENSG00000104312, ENSG00000136869, ENSG00000121691, ENSG00000165672	1801	41	13041	2.29592	1	0.10575	13.3367
GOTERM_BP_FAT	GO:0045089~positive regulation of innate immune response	14	0.652681	0.00769317	ENSG00000100906, ENSG00000090376, ENSG00000126561, ENSG00000144381, ENSG00000182985, ENSG00000130202, ENSG00000173039, ENSG00000137462, ENSG00000184216, ENSG00000172936, ENSG00000172243, ENSG00000104312, ENSG00000136869, ENSG00000173757	1801	46	13041	2.20378	1	0.106069	13.4611
GOTERM_BP_FAT	GO:0048584~positive regulation of response to stimulus	46	2.14452	0.00834038	ENSG00000100906, ENSG00000173369, ENSG00000204287, ENSG00000105329, ENSG00000064393, ENSG00000018280, ENSG00000090376, ENSG00000130202, ENSG00000197122, ENSG00000173039, ENSG00000166710, ENSG00000134352, ENSG00000117335, ENSG00000090487, ENSG00000137462, ENSG00000184216, ENSG00000100030, ENSG00000172936, ENSG00000159189, ENSG00000158869, ENSG00000149131, ENSG00000196352, ENSG00000173757, ENSG0000…	1801	229	13041	1.45452	1	0.111649	14.5117
GOTERM_BP_FAT	GO:0051098~regulation of binding	33	1.53846	0.00886019	ENSG00000100906, ENSG00000127616, ENSG00000100823, ENSG00000160014, ENSG00000105329, ENSG00000064393, ENSG00000100292, ENSG00000090376, ENSG00000159023, ENSG00000163956, ENSG00000124151, ENSG00000163932, ENSG00000173039, ENSG00000181163, ENSG00000137462, ENSG00000184216, ENSG00000172936, ENSG00000104964, ENSG00000143933, ENSG00000080815, ENSG00000147649, ENSG00000067066, ENSG00000107223, ENSG0000…	1801	152	13041	1.57205	1	0.116406	15.3467
GOTERM_BP_FAT	GO:0031349~positive regulation of defense response	19	0.885781	0.00904542	ENSG00000100906, ENSG00000126561, ENSG00000090376, ENSG00000144381, ENSG00000182985, ENSG00000130202, ENSG00000198959, ENSG00000125730, ENSG00000173039, ENSG00000134352, ENSG00000137462, ENSG00000184216, ENSG00000172243, ENSG00000172936, ENSG00000104312, ENSG00000158869, ENSG00000136869, ENSG00000067182, ENSG00000173757	1801	73	13041	1.88464	1	0.117981	15.6424
GOTERM_BP_FAT	GO:0002764~immune response-regulating signal transduction	15	0.699301	0.010899	ENSG00000100906, ENSG00000080815, ENSG00000081237, ENSG00000090376, ENSG00000144381, ENSG00000173039, ENSG00000090487, ENSG00000137462, ENSG00000184216, ENSG00000172936, ENSG00000172243, ENSG00000100030, ENSG00000104312, ENSG00000136869, ENSG00000165025	1801	53	13041	2.04933	1	0.133332	18.5478
GOTERM_BP_FAT	GO:0051091~positive regulation of transcription factor activity	16	0.745921	0.0123298	ENSG00000127616, ENSG00000147649, ENSG00000105329, ENSG00000090376, ENSG00000067066, ENSG00000124151, ENSG00000173039, ENSG00000181163, ENSG00000137462, ENSG00000090339, ENSG00000184216, ENSG00000172936, ENSG00000104312, ENSG00000136869, ENSG00000121691, ENSG00000165672	1801	59	13041	1.96365	1	0.146274	20.7255
GOTERM_BP_FAT	GO:0032680~regulation of tumor necrosis factor production	10	0.4662	0.0207715	ENSG00000137462, ENSG00000122122, ENSG00000172243, ENSG00000172936, ENSG00000090376, ENSG00000104312, ENSG00000158869, ENSG00000136869, ENSG00000170458, ENSG00000174125	1801	31	13041	2.3358	1	0.21571	32.4935
GOTERM_BP_FAT	GO:0051101~regulation of DNA binding	26	1.21212	0.0215624	ENSG00000100906, ENSG00000127616, ENSG00000100823, ENSG00000160014, ENSG00000105329, ENSG00000064393, ENSG00000090376, ENSG00000100292, ENSG00000124151, ENSG00000173039, ENSG00000181163, ENSG00000137462, ENSG00000184216, ENSG00000172936, ENSG00000143933, ENSG00000147649, ENSG00000067066, ENSG00000107223, ENSG00000137193, ENSG00000090339, ENSG00000149273, ENSG00000198668, ENSG00000104312, ENSG0000…	1801	120	13041	1.56888	1	0.220393	33.5069
GOTERM_BP_FAT	GO:0070555~response to interleukin-1	7	0.32634	0.0218229	ENSG00000184216, ENSG00000172936, ENSG00000090376, ENSG00000104312, ENSG00000104964, ENSG00000197122, ENSG00000173039	1801	17	13041	2.98158	1	0.222239	33.8376
GOTERM_BP_FAT	GO:0051090~regulation of transcription factor activity	22	1.02564	0.0372312	ENSG00000100906, ENSG00000127616, ENSG00000147649, ENSG00000105329, ENSG00000100292, ENSG00000090376, ENSG00000067066, ENSG00000124151, ENSG00000173039, ENSG00000137193, ENSG00000181163, ENSG00000137462, ENSG00000090339, ENSG00000184216, ENSG00000149273, ENSG00000172936, ENSG00000104312, ENSG00000136869, ENSG00000115738, ENSG00000196924, ENSG00000121691, ENSG00000165672	1801	102	13041	1.56178	1	0.325292	50.8498
GOTERM_BP_FAT	GO:0032675~regulation of interleukin-6 production	10	0.4662	0.0516428	ENSG00000168918, ENSG00000137462, ENSG00000160712, ENSG00000090376, ENSG00000104312, ENSG00000144381, ENSG00000136869, ENSG00000089041, ENSG00000172216, ENSG00000174125	1801	36	13041	2.01138	1	0.401785	62.9401
GOTERM_BP_FAT	GO:0002238~response to molecule of fungal origin	3	0.13986	0.0518748	ENSG00000137462, ENSG00000172243, ENSG00000172936	1801	3	13041	7.24098	1	0.401812	63.1094
GOTERM_BP_FAT	GO:0051100~negative regulation of binding	13	0.606061	0.105715	ENSG00000100906, ENSG00000090376, ENSG00000100292, ENSG00000067066, ENSG00000163956, ENSG00000163932, ENSG00000137193, ENSG00000184216, ENSG00000149273, ENSG00000104964, ENSG00000115738, ENSG00000196924, ENSG00000121691	1801	59	13041	1.59547	1	0.612335	87.6518
GOTERM_BP_FAT	GO:0032755~positive regulation of interleukin-6 production	6	0.27972	0.110354	ENSG00000137462, ENSG00000160712, ENSG00000104312, ENSG00000144381, ENSG00000136869, ENSG00000089041	1801	19	13041	2.28662	1	0.625437	88.7972
GOTERM_BP_FAT	GO:0043433~negative regulation of transcription factor activity	10	0.4662	0.159734	ENSG00000100906, ENSG00000137193, ENSG00000184216, ENSG00000149273, ENSG00000100292, ENSG00000090376, ENSG00000115738, ENSG00000067066, ENSG00000196924, ENSG00000121691	1801	45	13041	1.60911	1	0.742759	96.1537
GOTERM_BP_FAT	GO:0032088~negative regulation of NF-kappaB transcription factor activity	5	0.2331	0.169734	ENSG00000100906, ENSG00000184216, ENSG00000149273, ENSG00000090376, ENSG00000121691	1801	16	13041	2.26281	1	0.762609	96.926
GOTERM_BP_FAT	GO:0032655~regulation of interleukin-12 production	5	0.2331	0.199214	ENSG00000125347, ENSG00000090376, ENSG00000144381, ENSG00000136869, ENSG00000173039	1801	17	13041	2.1297	1	0.812178	98.4376
GOTERM_BP_FAT	GO:0009620~response to fungus	6	0.27972	0.203107	ENSG00000137462, ENSG00000105329, ENSG00000172243, ENSG00000172936, ENSG00000136869, ENSG00000103187	1801	23	13041	1.88895	1	0.817314	98.5739
GOTERM_BP_FAT	GO:0043392~negative regulation of DNA binding	10	0.4662	0.265803	ENSG00000100906, ENSG00000137193, ENSG00000184216, ENSG00000149273, ENSG00000100292, ENSG00000090376, ENSG00000115738, ENSG00000067066, ENSG00000196924, ENSG00000121691	1801	51	13041	1.4198	1	0.879244	99.6924
Annotation Cluster 73	Enrichment Score: 2.143858596040971
Category	Term	Count	%	PValue	Genes	List Total	Pop Hits	Pop Total	Fold Enrichment	Bonferroni	Benjamini	FDR
GOTERM_MF_FAT	GO:0042623~ATPase activity, coupled	61	2.84382	7.87984e-05	ENSG00000198231, ENSG00000109971, ENSG00000127616, ENSG00000215301, ENSG00000137628, ENSG00000080503, ENSG00000100201, ENSG00000089737, ENSG00000145907, ENSG00000103222, ENSG00000111642, ENSG00000144028, ENSG00000161960, ENSG00000114770, ENSG00000017260, ENSG00000117410, ENSG00000156976, ENSG00000114573, ENSG00000155097, ENSG00000110367, ENSG00000133657, ENSG00000136888, ENSG00000105726, ENSG0000…	1719	269	12491	1.64778	0.110783	0.0034474	0.13074
SP_PIR_KEYWORDS	helicase	30	1.3986	0.000651833	ENSG00000165732, ENSG00000198231, ENSG00000127616, ENSG00000215301, ENSG00000100697, ENSG00000137628, ENSG00000153147, ENSG00000080503, ENSG00000100201, ENSG00000089737, ENSG00000145907, ENSG00000100888, ENSG00000111642, ENSG00000130589, ENSG00000144028, ENSG00000107290, ENSG00000174243, ENSG00000161960, ENSG00000115267, ENSG00000156976, ENSG00000135829, ENSG00000109606, ENSG00000181381, ENSG0000…	2140	133	18260	1.92467	0.367286	0.00625074	0.978878
UP_SEQ_FEATURE	domain:Helicase C-terminal	25	1.1655	0.000816703	ENSG00000165732, ENSG00000198231, ENSG00000127616, ENSG00000215301, ENSG00000100697, ENSG00000137628, ENSG00000080503, ENSG00000153147, ENSG00000100201, ENSG00000089737, ENSG00000100888, ENSG00000111642, ENSG00000174243, ENSG00000161960, ENSG00000115267, ENSG00000156976, ENSG00000135829, ENSG00000181381, ENSG00000109606, ENSG00000107201, ENSG00000108654, ENSG00000110367, ENSG00000177200, ENSG0000…	2139	104	18215	2.04703	0.986943	0.148439	1.55254
INTERPRO	IPR014021:Helicase, superfamily 1 and 2, ATP-binding	26	1.21212	0.00141302	ENSG00000165732, ENSG00000198231, ENSG00000127616, ENSG00000215301, ENSG00000100697, ENSG00000137628, ENSG00000080503, ENSG00000153147, ENSG00000100201, ENSG00000089737, ENSG00000100888, ENSG00000111642, ENSG00000144028, ENSG00000174243, ENSG00000161960, ENSG00000115267, ENSG00000156976, ENSG00000135829, ENSG00000181381, ENSG00000109606, ENSG00000107201, ENSG00000108654, ENSG00000110367, ENSG0000…	2028	106	15977	1.93239	0.97359	0.192463	2.47126
INTERPRO	IPR001650:DNA/RNA helicase, C-terminal	26	1.21212	0.00141302	ENSG00000165732, ENSG00000198231, ENSG00000127616, ENSG00000215301, ENSG00000100697, ENSG00000137628, ENSG00000080503, ENSG00000153147, ENSG00000100201, ENSG00000089737, ENSG00000100888, ENSG00000111642, ENSG00000144028, ENSG00000174243, ENSG00000161960, ENSG00000115267, ENSG00000156976, ENSG00000135829, ENSG00000181381, ENSG00000109606, ENSG00000107201, ENSG00000108654, ENSG00000110367, ENSG0000…	2028	106	15977	1.93239	0.97359	0.192463	2.47126
SMART	SM00490:HELICc	26	1.21212	0.00157169	ENSG00000165732, ENSG00000198231, ENSG00000127616, ENSG00000215301, ENSG00000100697, ENSG00000137628, ENSG00000080503, ENSG00000153147, ENSG00000100201, ENSG00000089737, ENSG00000100888, ENSG00000111642, ENSG00000144028, ENSG00000174243, ENSG00000161960, ENSG00000115267, ENSG00000156976, ENSG00000135829, ENSG00000181381, ENSG00000109606, ENSG00000107201, ENSG00000108654, ENSG00000110367, ENSG0000…	1135	105	8764	1.91201	0.450795	0.0950546	2.15483
UP_SEQ_FEATURE	domain:Helicase ATP-binding	25	1.1655	0.00163155	ENSG00000165732, ENSG00000198231, ENSG00000127616, ENSG00000215301, ENSG00000100697, ENSG00000137628, ENSG00000080503, ENSG00000153147, ENSG00000100201, ENSG00000089737, ENSG00000100888, ENSG00000111642, ENSG00000174243, ENSG00000161960, ENSG00000115267, ENSG00000156976, ENSG00000135829, ENSG00000181381, ENSG00000109606, ENSG00000107201, ENSG00000108654, ENSG00000110367, ENSG00000177200, ENSG0000…	2139	109	18215	1.95313	0.999828	0.225097	3.07876
INTERPRO	IPR014001:DEAD-like helicase, N-terminal	26	1.21212	0.00186595	ENSG00000165732, ENSG00000198231, ENSG00000127616, ENSG00000215301, ENSG00000100697, ENSG00000137628, ENSG00000080503, ENSG00000153147, ENSG00000100201, ENSG00000089737, ENSG00000100888, ENSG00000111642, ENSG00000144028, ENSG00000174243, ENSG00000161960, ENSG00000115267, ENSG00000156976, ENSG00000135829, ENSG00000181381, ENSG00000109606, ENSG00000107201, ENSG00000108654, ENSG00000110367, ENSG0000…	2028	108	15977	1.8966	0.99177	0.223245	3.25114
SMART	SM00487:DEXDc	26	1.21212	0.0023812	ENSG00000165732, ENSG00000198231, ENSG00000127616, ENSG00000215301, ENSG00000100697, ENSG00000137628, ENSG00000080503, ENSG00000153147, ENSG00000100201, ENSG00000089737, ENSG00000100888, ENSG00000111642, ENSG00000144028, ENSG00000174243, ENSG00000161960, ENSG00000115267, ENSG00000156976, ENSG00000135829, ENSG00000181381, ENSG00000109606, ENSG00000107201, ENSG00000108654, ENSG00000110367, ENSG0000…	1135	108	8764	1.8589	0.596798	0.107331	3.2478
INTERPRO	IPR011545:DNA/RNA helicase, DEAD/DEAH box type, N-terminal	16	0.745921	0.00799691	ENSG00000165732, ENSG00000198231, ENSG00000135829, ENSG00000215301, ENSG00000181381, ENSG00000100697, ENSG00000137628, ENSG00000100201, ENSG00000107201, ENSG00000089737, ENSG00000108654, ENSG00000110367, ENSG00000144028, ENSG00000174243, ENSG00000161960, ENSG00000156976	2028	61	15977	2.06641	1	0.454963	13.2453
GOTERM_MF_FAT	GO:0003724~RNA helicase activity	10	0.4662	0.0130095	ENSG00000135829, ENSG00000165732, ENSG00000215301, ENSG00000110367, ENSG00000109606, ENSG00000174243, ENSG00000100201, ENSG00000089737, ENSG00000145907, ENSG00000108654	1719	29	12491	2.50567	1	0.2009	19.5392
GOTERM_MF_FAT	GO:0004386~helicase activity	30	1.3986	0.0132287	ENSG00000165732, ENSG00000198231, ENSG00000127616, ENSG00000215301, ENSG00000100697, ENSG00000137628, ENSG00000153147, ENSG00000080503, ENSG00000100201, ENSG00000089737, ENSG00000145907, ENSG00000100888, ENSG00000111642, ENSG00000130589, ENSG00000144028, ENSG00000107290, ENSG00000174243, ENSG00000161960, ENSG00000115267, ENSG00000156976, ENSG00000135829, ENSG00000109606, ENSG00000181381, ENSG0000…	1719	139	12491	1.5683	1	0.199843	19.8353
INTERPRO	IPR000629:RNA helicase, ATP-dependent, DEAD-box, conserved site	10	0.4662	0.0153275	ENSG00000198231, ENSG00000165732, ENSG00000215301, ENSG00000110367, ENSG00000174243, ENSG00000161960, ENSG00000100201, ENSG00000089737, ENSG00000108654, ENSG00000156976	2028	32	15977	2.46194	1	0.527157	23.9167
UP_SEQ_FEATURE	short sequence motif:Q motif	10	0.4662	0.0244433	ENSG00000198231, ENSG00000165732, ENSG00000215301, ENSG00000110367, ENSG00000174243, ENSG00000161960, ENSG00000100201, ENSG00000089737, ENSG00000108654, ENSG00000156976	2139	37	18215	2.30153	1	0.802556	37.745
UP_SEQ_FEATURE	short sequence motif:DEAD box	9	0.41958	0.0336172	ENSG00000198231, ENSG00000215301, ENSG00000110367, ENSG00000174243, ENSG00000161960, ENSG00000100201, ENSG00000089737, ENSG00000108654, ENSG00000156976	2139	33	18215	2.32245	1	0.864034	48.0494
INTERPRO	IPR014014:RNA helicase, DEAD-box type, Q motif	10	0.4662	0.0381281	ENSG00000198231, ENSG00000165732, ENSG00000215301, ENSG00000110367, ENSG00000174243, ENSG00000161960, ENSG00000100201, ENSG00000089737, ENSG00000108654, ENSG00000156976	2028	37	15977	2.12924	1	0.695584	49.7385
GOTERM_MF_FAT	GO:0008026~ATP-dependent helicase activity	21	0.979021	0.0433917	ENSG00000165732, ENSG00000198231, ENSG00000135829, ENSG00000215301, ENSG00000109606, ENSG00000181381, ENSG00000100697, ENSG00000137628, ENSG00000107201, ENSG00000100201, ENSG00000089737, ENSG00000145907, ENSG00000108654, ENSG00000111642, ENSG00000079246, ENSG00000110367, ENSG00000144028, ENSG00000174243, ENSG00000161960, ENSG00000173575, ENSG00000156976	1719	98	12491	1.55709	1	0.437164	52.1204
GOTERM_MF_FAT	GO:0070035~purine NTP-dependent helicase activity	21	0.979021	0.0433917	ENSG00000165732, ENSG00000198231, ENSG00000135829, ENSG00000215301, ENSG00000109606, ENSG00000181381, ENSG00000100697, ENSG00000137628, ENSG00000107201, ENSG00000100201, ENSG00000089737, ENSG00000145907, ENSG00000108654, ENSG00000111642, ENSG00000079246, ENSG00000110367, ENSG00000144028, ENSG00000174243, ENSG00000161960, ENSG00000173575, ENSG00000156976	1719	98	12491	1.55709	1	0.437164	52.1204
GOTERM_MF_FAT	GO:0008186~RNA-dependent ATPase activity	7	0.32634	0.0711756	ENSG00000135829, ENSG00000165732, ENSG00000215301, ENSG00000174243, ENSG00000100201, ENSG00000089737, ENSG00000145907	1719	22	12491	2.31205	1	0.565451	70.6481
PIR_SUPERFAMILY	PIRSF001321:ATP-dependent RNA helicase	5	0.2331	0.074094	ENSG00000198231, ENSG00000215301, ENSG00000174243, ENSG00000100201, ENSG00000108654	1098	11	7156	2.96241	1	0.999762	70.7357
GOTERM_MF_FAT	GO:0004004~ATP-dependent RNA helicase activity	6	0.27972	0.152134	ENSG00000135829, ENSG00000165732, ENSG00000215301, ENSG00000174243, ENSG00000089737, ENSG00000145907	1719	21	12491	2.07612	1	0.780828	93.5421
Annotation Cluster 74	Enrichment Score: 2.1312909023295896
Category	Term	Count	%	PValue	Genes	List Total	Pop Hits	Pop Total	Fold Enrichment	Bonferroni	Benjamini	FDR
INTERPRO	IPR004161:Translation elongation factor EFTu/EF1A, domain 2	8	0.37296	0.00132935	ENSG00000158417, ENSG00000178952, ENSG00000103342, ENSG00000167658, ENSG00000156508, ENSG00000130741, ENSG00000108883, ENSG00000172432	2028	15	15977	4.20171	0.967245	0.203807	2.32655
INTERPRO	IPR000795:Protein synthesis factor, GTP-binding	8	0.37296	0.00319153	ENSG00000158417, ENSG00000178952, ENSG00000103342, ENSG00000167658, ENSG00000156508, ENSG00000130741, ENSG00000108883, ENSG00000172432	2028	17	15977	3.70739	0.99973	0.311627	5.49987
INTERPRO	IPR004160:Translation elongation factor EFTu/EF1A, C-terminal	4	0.18648	0.0951678	ENSG00000178952, ENSG00000103342, ENSG00000156508, ENSG00000172432	2028	9	15977	3.50142	1	0.895076	82.9624
Annotation Cluster 75	Enrichment Score: 2.111610139682002
Category	Term	Count	%	PValue	Genes	List Total	Pop Hits	Pop Total	Fold Enrichment	Bonferroni	Benjamini	FDR
GOTERM_MF_FAT	GO:0001530~lipopolysaccharide binding	7	0.32634	0.00294824	ENSG00000137462, ENSG00000073060, ENSG00000144381, ENSG00000136869, ENSG00000089041, ENSG00000170458, ENSG00000169403	1719	12	12491	4.23875	0.987715	0.0644841	4.78367
GOTERM_MF_FAT	GO:0008329~pattern recognition receptor activity	7	0.32634	0.00749926	ENSG00000137462, ENSG00000073060, ENSG00000172243, ENSG00000019169, ENSG00000136869, ENSG00000170458, ENSG00000169403	1719	14	12491	3.63322	0.999987	0.132357	11.7478
GOTERM_MF_FAT	GO:0001875~lipopolysaccharide receptor activity	4	0.18648	0.0209213	ENSG00000137462, ENSG00000073060, ENSG00000136869, ENSG00000169403	1719	5	12491	5.81315	1	0.277312	29.6029
Annotation Cluster 76	Enrichment Score: 2.089763190317735
Category	Term	Count	%	PValue	Genes	List Total	Pop Hits	Pop Total	Fold Enrichment	Bonferroni	Benjamini	FDR
UP_SEQ_FEATURE	active site:Glycyl thioester intermediate	19	0.885781	0.000787582	ENSG00000185651, ENSG00000156587, ENSG00000009335, ENSG00000092148, ENSG00000103657, ENSG00000078747, ENSG00000086758, ENSG00000104517, ENSG00000153827, ENSG00000159202, ENSG00000115760, ENSG00000126261, ENSG00000138646, ENSG00000107341, ENSG00000109332, ENSG00000197548, ENSG00000126107, ENSG00000198833, ENSG00000130985	2139	69	18215	2.34489	0.984758	0.154095	1.49757
UP_SEQ_FEATURE	domain:HECT	9	0.41958	0.0127479	ENSG00000009335, ENSG00000138646, ENSG00000103657, ENSG00000092148, ENSG00000078747, ENSG00000086758, ENSG00000126107, ENSG00000104517, ENSG00000153827	2139	28	18215	2.73718	1	0.638254	21.7847
INTERPRO	IPR000569:HECT	9	0.41958	0.0198028	ENSG00000009335, ENSG00000138646, ENSG00000103657, ENSG00000092148, ENSG00000078747, ENSG00000086758, ENSG00000126107, ENSG00000104517, ENSG00000153827	2028	28	15977	2.53228	1	0.563556	29.8094
SMART	SM00119:HECTc	9	0.41958	0.0220033	ENSG00000009335, ENSG00000138646, ENSG00000103657, ENSG00000092148, ENSG00000078747, ENSG00000086758, ENSG00000126107, ENSG00000104517, ENSG00000153827	1135	28	8764	2.48194	0.999792	0.332128	26.5181
Annotation Cluster 77	Enrichment Score: 2.0842277381342242
Category	Term	Count	%	PValue	Genes	List Total	Pop Hits	Pop Total	Fold Enrichment	Bonferroni	Benjamini	FDR
GOTERM_BP_FAT	GO:0044093~positive regulation of molecular function	118	5.50117	8.81263e-06	ENSG00000064393, ENSG00000090376, ENSG00000100764, ENSG00000111897, ENSG00000149269, ENSG00000138031, ENSG00000173039, ENSG00000115415, ENSG00000131236, ENSG00000089053, ENSG00000140464, ENSG00000184216, ENSG00000168615, ENSG00000120063, ENSG00000163513, ENSG00000114353, ENSG00000081237, ENSG00000196712, ENSG00000156052, ENSG00000121281, ENSG00000149273, ENSG00000110651, ENSG00000198668, ENSG0000…	1801	579	13041	1.47571	0.0370412	0.000516916	0.0164963
GOTERM_BP_FAT	GO:0043085~positive regulation of catalytic activity	99	4.61538	0.00042767	ENSG00000100764, ENSG00000111897, ENSG00000149269, ENSG00000138031, ENSG00000131236, ENSG00000115415, ENSG00000089053, ENSG00000140464, ENSG00000184216, ENSG00000168615, ENSG00000120063, ENSG00000163513, ENSG00000114353, ENSG00000081237, ENSG00000196712, ENSG00000156052, ENSG00000121281, ENSG00000149273, ENSG00000110651, ENSG00000143947, ENSG00000131979, ENSG00000148053, ENSG00000169967, ENSG0000…	1801	514	13041	1.39466	0.839924	0.0112456	0.797591
GOTERM_BP_FAT	GO:0019220~regulation of phosphate metabolic process	89	4.14918	0.00244893	ENSG00000105401, ENSG00000108819, ENSG00000090376, ENSG00000173327, ENSG00000149269, ENSG00000138031, ENSG00000171862, ENSG00000134352, ENSG00000099860, ENSG00000108953, ENSG00000160255, ENSG00000124788, ENSG00000198952, ENSG00000204217, ENSG00000184216, ENSG00000102760, ENSG00000198793, ENSG00000168615, ENSG00000131653, ENSG00000163513, ENSG00000179295, ENSG00000114353, ENSG00000110422, ENSG0000…	1801	478	13041	1.34822	0.999973	0.0481077	4.48637
GOTERM_BP_FAT	GO:0051174~regulation of phosphorus metabolic process	89	4.14918	0.00244893	ENSG00000105401, ENSG00000108819, ENSG00000090376, ENSG00000173327, ENSG00000149269, ENSG00000138031, ENSG00000171862, ENSG00000134352, ENSG00000099860, ENSG00000108953, ENSG00000160255, ENSG00000124788, ENSG00000198952, ENSG00000204217, ENSG00000184216, ENSG00000102760, ENSG00000198793, ENSG00000168615, ENSG00000131653, ENSG00000163513, ENSG00000179295, ENSG00000114353, ENSG00000110422, ENSG0000…	1801	478	13041	1.34822	0.999973	0.0481077	4.48637
GOTERM_BP_FAT	GO:0042325~regulation of phosphorylation	84	3.91608	0.00586246	ENSG00000105401, ENSG00000108819, ENSG00000090376, ENSG00000173327, ENSG00000149269, ENSG00000138031, ENSG00000171862, ENSG00000134352, ENSG00000099860, ENSG00000160255, ENSG00000124788, ENSG00000204217, ENSG00000184216, ENSG00000102760, ENSG00000198793, ENSG00000168615, ENSG00000131653, ENSG00000163513, ENSG00000179295, ENSG00000114353, ENSG00000110422, ENSG00000081237, ENSG00000129515, ENSG0000…	1801	461	13041	1.3194	1	0.0869025	10.4229
GOTERM_BP_FAT	GO:0043549~regulation of kinase activity	67	3.12354	0.00601975	ENSG00000105401, ENSG00000090376, ENSG00000173327, ENSG00000149269, ENSG00000138031, ENSG00000171862, ENSG00000099860, ENSG00000184216, ENSG00000102760, ENSG00000198793, ENSG00000168615, ENSG00000131653, ENSG00000163513, ENSG00000179295, ENSG00000114353, ENSG00000110422, ENSG00000081237, ENSG00000129515, ENSG00000135272, ENSG00000019582, ENSG00000196712, ENSG00000108465, ENSG00000142208, ENSG0000…	1801	354	13041	1.37047	1	0.088524	10.6879
GOTERM_BP_FAT	GO:0033674~positive regulation of kinase activity	46	2.14452	0.00770294	ENSG00000197405, ENSG00000169967, ENSG00000105329, ENSG00000018280, ENSG00000106617, ENSG00000173327, ENSG00000106799, ENSG00000149269, ENSG00000138031, ENSG00000114302, ENSG00000072062, ENSG00000099860, ENSG00000181163, ENSG00000140992, ENSG00000184216, ENSG00000008294, ENSG00000184371, ENSG00000010610, ENSG00000168615, ENSG00000131653, ENSG00000169554, ENSG00000165025, ENSG00000136279, ENSG0000…	1801	228	13041	1.4609	1	0.105857	13.4771
GOTERM_BP_FAT	GO:0045859~regulation of protein kinase activity	64	2.98368	0.00931676	ENSG00000105401, ENSG00000090376, ENSG00000173327, ENSG00000149269, ENSG00000138031, ENSG00000171862, ENSG00000099860, ENSG00000184216, ENSG00000102760, ENSG00000198793, ENSG00000168615, ENSG00000131653, ENSG00000163513, ENSG00000179295, ENSG00000114353, ENSG00000110422, ENSG00000081237, ENSG00000129515, ENSG00000019582, ENSG00000135272, ENSG00000196712, ENSG00000108465, ENSG00000142208, ENSG0000…	1801	342	13041	1.35504	1	0.119863	16.0737
GOTERM_BP_FAT	GO:0051347~positive regulation of transferase activity	47	2.19114	0.00966631	ENSG00000197405, ENSG00000169967, ENSG00000105329, ENSG00000018280, ENSG00000106617, ENSG00000173327, ENSG00000106799, ENSG00000111897, ENSG00000149269, ENSG00000138031, ENSG00000114302, ENSG00000072062, ENSG00000099860, ENSG00000181163, ENSG00000140992, ENSG00000184216, ENSG00000008294, ENSG00000184371, ENSG00000010610, ENSG00000168615, ENSG00000131653, ENSG00000169554, ENSG00000165025, ENSG0000…	1801	237	13041	1.43597	1	0.122268	16.6263
GOTERM_BP_FAT	GO:0051338~regulation of transferase activity	68	3.17016	0.00971313	ENSG00000105401, ENSG00000090376, ENSG00000173327, ENSG00000111897, ENSG00000149269, ENSG00000138031, ENSG00000171862, ENSG00000099860, ENSG00000184216, ENSG00000102760, ENSG00000198793, ENSG00000168615, ENSG00000131653, ENSG00000163513, ENSG00000179295, ENSG00000114353, ENSG00000110422, ENSG00000081237, ENSG00000129515, ENSG00000135272, ENSG00000019582, ENSG00000196712, ENSG00000108465, ENSG0000…	1801	368	13041	1.33801	1	0.122466	16.7001
GOTERM_BP_FAT	GO:0045860~positive regulation of protein kinase activity	44	2.05128	0.0106959	ENSG00000197405, ENSG00000169967, ENSG00000105329, ENSG00000018280, ENSG00000106617, ENSG00000173327, ENSG00000106799, ENSG00000149269, ENSG00000138031, ENSG00000114302, ENSG00000072062, ENSG00000099860, ENSG00000181163, ENSG00000140992, ENSG00000184216, ENSG00000008294, ENSG00000184371, ENSG00000010610, ENSG00000168615, ENSG00000131653, ENSG00000169554, ENSG00000165025, ENSG00000136279, ENSG0000…	1801	220	13041	1.4482	1	0.131379	18.2342
GOTERM_BP_FAT	GO:0043405~regulation of MAP kinase activity	28	1.30536	0.0367004	ENSG00000169967, ENSG00000197405, ENSG00000105329, ENSG00000130203, ENSG00000090376, ENSG00000173327, ENSG00000149269, ENSG00000166068, ENSG00000105568, ENSG00000008294, ENSG00000169554, ENSG00000165025, ENSG00000136279, ENSG00000150593, ENSG00000080815, ENSG00000179295, ENSG00000110422, ENSG00000081237, ENSG00000135272, ENSG00000019582, ENSG00000123143, ENSG00000089041, ENSG00000196712, ENSG0000…	1801	138	13041	1.46918	1	0.322704	50.3401
GOTERM_BP_FAT	GO:0000165~MAPKKK cascade	34	1.58508	0.0589741	ENSG00000169967, ENSG00000197405, ENSG00000173327, ENSG00000177885, ENSG00000106799, ENSG00000149269, ENSG00000099860, ENSG00000141503, ENSG00000166068, ENSG00000070614, ENSG00000105568, ENSG00000100030, ENSG00000008294, ENSG00000168615, ENSG00000131653, ENSG00000162889, ENSG00000165025, ENSG00000136279, ENSG00000080815, ENSG00000135090, ENSG00000114353, ENSG00000179295, ENSG00000081237, ENSG0000…	1801	182	13041	1.35271	1	0.438561	67.9513
GOTERM_BP_FAT	GO:0043406~positive regulation of MAP kinase activity	20	0.932401	0.0828124	ENSG00000136279, ENSG00000080815, ENSG00000179295, ENSG00000169967, ENSG00000197405, ENSG00000105329, ENSG00000081237, ENSG00000135272, ENSG00000019582, ENSG00000123143, ENSG00000089041, ENSG00000173327, ENSG00000149269, ENSG00000120899, ENSG00000121966, ENSG00000110651, ENSG00000008294, ENSG00000110514, ENSG00000169554, ENSG00000165025	1801	99	13041	1.46282	1	0.540588	80.1756
GOTERM_BP_FAT	GO:0000187~activation of MAPK activity	15	0.699301	0.207877	ENSG00000136279, ENSG00000179295, ENSG00000169967, ENSG00000197405, ENSG00000081237, ENSG00000135272, ENSG00000019582, ENSG00000123143, ENSG00000089041, ENSG00000173327, ENSG00000121966, ENSG00000110651, ENSG00000008294, ENSG00000110514, ENSG00000165025	1801	80	13041	1.35768	1	0.822683	98.7255
GOTERM_BP_FAT	GO:0032147~activation of protein kinase activity	20	0.932401	0.209671	ENSG00000163513, ENSG00000080815, ENSG00000114353, ENSG00000149091, ENSG00000018280, ENSG00000173327, ENSG00000106799, ENSG00000138031, ENSG00000120899, ENSG00000072062, ENSG00000114302, ENSG00000099860, ENSG00000108946, ENSG00000140992, ENSG00000121281, ENSG00000184216, ENSG00000123384, ENSG00000115355, ENSG00000168615, ENSG00000131653	1801	113	13041	1.28159	1	0.825114	98.7784
Annotation Cluster 78	Enrichment Score: 2.0793590345604676
Category	Term	Count	%	PValue	Genes	List Total	Pop Hits	Pop Total	Fold Enrichment	Bonferroni	Benjamini	FDR
GOTERM_BP_FAT	GO:0006631~fatty acid metabolic process	42	1.95804	0.00417521	ENSG00000170835, ENSG00000099194, ENSG00000066322, ENSG00000158669, ENSG00000111669, ENSG00000130304, ENSG00000123983, ENSG00000104823, ENSG00000175445, ENSG00000095303, ENSG00000151726, ENSG00000111144, ENSG00000107798, ENSG00000106617, ENSG00000197142, ENSG00000197601, ENSG00000068366, ENSG00000012660, ENSG00000133835, ENSG00000121769, ENSG00000132965, ENSG00000159346, ENSG00000173757, ENSG0000…	1801	197	13041	1.54376	1	0.0691707	7.53365
GOTERM_BP_FAT	GO:0016053~organic acid biosynthetic process	33	1.53846	0.00802849	ENSG00000099194, ENSG00000066322, ENSG00000169764, ENSG00000111669, ENSG00000123983, ENSG00000075651, ENSG00000175445, ENSG00000095303, ENSG00000111144, ENSG00000106617, ENSG00000197601, ENSG00000060982, ENSG00000012660, ENSG00000083444, ENSG00000132965, ENSG00000115919, ENSG00000110958, ENSG00000165025, ENSG00000038274, ENSG00000112531, ENSG00000097033, ENSG00000019582, ENSG00000135821, ENSG0000…	1801	151	13041	1.58247	1	0.109396	14.0069
GOTERM_BP_FAT	GO:0046394~carboxylic acid biosynthetic process	33	1.53846	0.00802849	ENSG00000099194, ENSG00000066322, ENSG00000169764, ENSG00000111669, ENSG00000123983, ENSG00000075651, ENSG00000175445, ENSG00000095303, ENSG00000111144, ENSG00000106617, ENSG00000197601, ENSG00000060982, ENSG00000012660, ENSG00000083444, ENSG00000132965, ENSG00000115919, ENSG00000110958, ENSG00000165025, ENSG00000038274, ENSG00000112531, ENSG00000097033, ENSG00000019582, ENSG00000135821, ENSG0000…	1801	151	13041	1.58247	1	0.109396	14.0069
GOTERM_BP_FAT	GO:0006633~fatty acid biosynthetic process	19	0.885781	0.0178903	ENSG00000099194, ENSG00000066322, ENSG00000123983, ENSG00000111669, ENSG00000112531, ENSG00000095303, ENSG00000175445, ENSG00000111144, ENSG00000019582, ENSG00000106617, ENSG00000197601, ENSG00000012660, ENSG00000142327, ENSG00000059377, ENSG00000132965, ENSG00000012779, ENSG00000169710, ENSG00000110958, ENSG00000165025	1801	78	13041	1.76383	1	0.193757	28.6767
Annotation Cluster 79	Enrichment Score: 2.0519364575583356
Category	Term	Count	%	PValue	Genes	List Total	Pop Hits	Pop Total	Fold Enrichment	Bonferroni	Benjamini	FDR
GOTERM_BP_FAT	GO:0032943~mononuclear cell proliferation	14	0.652681	0.00511062	ENSG00000105329, ENSG00000081237, ENSG00000018280, ENSG00000144381, ENSG00000089041, ENSG00000163932, ENSG00000168685, ENSG00000102034, ENSG00000114013, ENSG00000178035, ENSG00000121966, ENSG00000104312, ENSG00000169896, ENSG00000134516	1801	44	13041	2.30395	1	0.0786211	9.14618
GOTERM_BP_FAT	GO:0070661~leukocyte proliferation	14	0.652681	0.00511062	ENSG00000105329, ENSG00000081237, ENSG00000018280, ENSG00000144381, ENSG00000089041, ENSG00000163932, ENSG00000168685, ENSG00000102034, ENSG00000114013, ENSG00000178035, ENSG00000121966, ENSG00000104312, ENSG00000169896, ENSG00000134516	1801	44	13041	2.30395	1	0.0786211	9.14618
GOTERM_BP_FAT	GO:0046651~lymphocyte proliferation	13	0.606061	0.00935439	ENSG00000081237, ENSG00000018280, ENSG00000144381, ENSG00000089041, ENSG00000163932, ENSG00000168685, ENSG00000102034, ENSG00000114013, ENSG00000178035, ENSG00000121966, ENSG00000104312, ENSG00000169896, ENSG00000134516	1801	42	13041	2.24125	1	0.119605	16.1334
GOTERM_BP_FAT	GO:0042098~T cell proliferation	9	0.41958	0.0253683	ENSG00000102034, ENSG00000114013, ENSG00000121966, ENSG00000081237, ENSG00000018280, ENSG00000169896, ENSG00000104312, ENSG00000134516, ENSG00000089041	1801	27	13041	2.41366	1	0.247518	38.1856
Annotation Cluster 80	Enrichment Score: 2.0450056084683226
Category	Term	Count	%	PValue	Genes	List Total	Pop Hits	Pop Total	Fold Enrichment	Bonferroni	Benjamini	FDR
GOTERM_BP_FAT	GO:0051129~negative regulation of cellular component organization	36	1.67832	0.000272081	ENSG00000205542, ENSG00000105329, ENSG00000090376, ENSG00000198898, ENSG00000197971, ENSG00000130208, ENSG00000171862, ENSG00000077549, ENSG00000181163, ENSG00000141522, ENSG00000119335, ENSG00000118785, ENSG00000101439, ENSG00000067560, ENSG00000080815, ENSG00000115310, ENSG00000189403, ENSG00000042493, ENSG00000070831, ENSG00000157227, ENSG00000137710, ENSG00000047410, ENSG00000025434, ENSG0000…	1801	140	13041	1.86197	0.688227	0.00789709	0.508122
GOTERM_BP_FAT	GO:0044087~regulation of cellular component biogenesis	35	1.6317	0.000284903	ENSG00000205542, ENSG00000198898, ENSG00000106799, ENSG00000171862, ENSG00000115091, ENSG00000077549, ENSG00000115956, ENSG00000198793, ENSG00000150991, ENSG00000067560, ENSG00000130429, ENSG00000188157, ENSG00000163466, ENSG00000006451, ENSG00000189403, ENSG00000221983, ENSG00000042493, ENSG00000074964, ENSG00000111530, ENSG00000070831, ENSG00000157227, ENSG00000137710, ENSG00000120896, ENSG0000…	1801	135	13041	1.87729	0.704892	0.00821212	0.532006
GOTERM_BP_FAT	GO:0051493~regulation of cytoskeleton organization	32	1.49184	0.00137223	ENSG00000205542, ENSG00000198898, ENSG00000168036, ENSG00000115091, ENSG00000077549, ENSG00000115956, ENSG00000125868, ENSG00000181163, ENSG00000198793, ENSG00000067560, ENSG00000130429, ENSG00000163466, ENSG00000042493, ENSG00000074964, ENSG00000151914, ENSG00000089041, ENSG00000137710, ENSG00000120896, ENSG00000142347, ENSG00000127603, ENSG00000116584, ENSG00000087274, ENSG00000148180, ENSG0000…	1801	130	13041	1.78239	0.997209	0.0297102	2.53788
GOTERM_BP_FAT	GO:0032956~regulation of actin cytoskeleton organization	23	1.07226	0.00157594	ENSG00000130429, ENSG00000163466, ENSG00000205542, ENSG00000042493, ENSG00000074964, ENSG00000137710, ENSG00000120896, ENSG00000198898, ENSG00000142347, ENSG00000115091, ENSG00000077549, ENSG00000087274, ENSG00000148180, ENSG00000162704, ENSG00000115956, ENSG00000125868, ENSG00000186635, ENSG00000197694, ENSG00000198793, ENSG00000115355, ENSG00000116489, ENSG00000136238, ENSG00000067560	1801	83	13041	2.00654	0.998835	0.0332113	2.90939
GOTERM_BP_FAT	GO:0008064~regulation of actin polymerization or depolymerization	17	0.792541	0.00238057	ENSG00000130429, ENSG00000163466, ENSG00000205542, ENSG00000042493, ENSG00000137710, ENSG00000198898, ENSG00000115091, ENSG00000077549, ENSG00000087274, ENSG00000148180, ENSG00000162704, ENSG00000115956, ENSG00000125868, ENSG00000197694, ENSG00000198793, ENSG00000116489, ENSG00000136238	1801	55	13041	2.23812	0.999963	0.0470107	4.36377
GOTERM_BP_FAT	GO:0032970~regulation of actin filament-based process	23	1.07226	0.00256903	ENSG00000130429, ENSG00000163466, ENSG00000205542, ENSG00000042493, ENSG00000074964, ENSG00000137710, ENSG00000120896, ENSG00000198898, ENSG00000142347, ENSG00000115091, ENSG00000077549, ENSG00000087274, ENSG00000148180, ENSG00000162704, ENSG00000115956, ENSG00000125868, ENSG00000186635, ENSG00000197694, ENSG00000198793, ENSG00000115355, ENSG00000116489, ENSG00000136238, ENSG00000067560	1801	86	13041	1.93654	0.999984	0.0495036	4.70141
GOTERM_BP_FAT	GO:0043244~regulation of protein complex disassembly	16	0.745921	0.00286145	ENSG00000198408, ENSG00000042493, ENSG00000090376, ENSG00000137710, ENSG00000198898, ENSG00000120705, ENSG00000077549, ENSG00000087274, ENSG00000116584, ENSG00000148180, ENSG00000115956, ENSG00000125868, ENSG00000132507, ENSG00000047849, ENSG00000197694, ENSG00000116489	1801	51	13041	2.27168	0.999995	0.0528579	5.2231
GOTERM_BP_FAT	GO:0030832~regulation of actin filament length	17	0.792541	0.00354184	ENSG00000130429, ENSG00000163466, ENSG00000205542, ENSG00000042493, ENSG00000137710, ENSG00000198898, ENSG00000115091, ENSG00000077549, ENSG00000087274, ENSG00000148180, ENSG00000162704, ENSG00000115956, ENSG00000125868, ENSG00000197694, ENSG00000198793, ENSG00000116489, ENSG00000136238	1801	57	13041	2.15959	1	0.0606223	6.42646
GOTERM_BP_FAT	GO:0030833~regulation of actin filament polymerization	15	0.699301	0.00424322	ENSG00000130429, ENSG00000163466, ENSG00000205542, ENSG00000042493, ENSG00000198898, ENSG00000137710, ENSG00000115091, ENSG00000077549, ENSG00000087274, ENSG00000148180, ENSG00000162704, ENSG00000197694, ENSG00000198793, ENSG00000116489, ENSG00000136238	1801	48	13041	2.26281	1	0.0699893	7.65179
GOTERM_BP_FAT	GO:0043254~regulation of protein complex assembly	22	1.02564	0.00426112	ENSG00000130429, ENSG00000163466, ENSG00000189403, ENSG00000205542, ENSG00000042493, ENSG00000111530, ENSG00000070831, ENSG00000137710, ENSG00000198898, ENSG00000115091, ENSG00000082701, ENSG00000077549, ENSG00000106546, ENSG00000087274, ENSG00000148180, ENSG00000162704, ENSG00000115956, ENSG00000197694, ENSG00000198793, ENSG00000120885, ENSG00000116489, ENSG00000136238	1801	84	13041	1.89645	1	0.0700058	7.68288
GOTERM_BP_FAT	GO:0030834~regulation of actin filament depolymerization	10	0.4662	0.00803951	ENSG00000077549, ENSG00000087274, ENSG00000115956, ENSG00000148180, ENSG00000125868, ENSG00000042493, ENSG00000197694, ENSG00000116489, ENSG00000137710, ENSG00000198898	1801	27	13041	2.68184	1	0.109192	14.0248
GOTERM_BP_FAT	GO:0033043~regulation of organelle organization	43	2.00466	0.00845349	ENSG00000205542, ENSG00000113384, ENSG00000074755, ENSG00000198898, ENSG00000115091, ENSG00000168036, ENSG00000077549, ENSG00000115956, ENSG00000125868, ENSG00000181163, ENSG00000140464, ENSG00000119335, ENSG00000198793, ENSG00000126107, ENSG00000119408, ENSG00000067560, ENSG00000130429, ENSG00000163466, ENSG00000042493, ENSG00000074964, ENSG00000070831, ENSG00000151914, ENSG00000089041, ENSG0000…	1801	211	13041	1.47565	1	0.112382	14.694
GOTERM_CC_FAT	GO:0008290~F-actin capping protein complex	5	0.2331	0.00935402	ENSG00000077549, ENSG00000087274, ENSG00000042493, ENSG00000116489, ENSG00000198898	1716	7	12271	5.10781	0.997691	0.0600705	13.082
GOTERM_BP_FAT	GO:0031333~negative regulation of protein complex assembly	11	0.512821	0.0110839	ENSG00000077549, ENSG00000087274, ENSG00000148180, ENSG00000205542, ENSG00000042493, ENSG00000197694, ENSG00000070831, ENSG00000120885, ENSG00000116489, ENSG00000137710, ENSG00000198898	1801	33	13041	2.41366	1	0.134682	18.8324
SP_PIR_KEYWORDS	actin capping	7	0.32634	0.0180489	ENSG00000077549, ENSG00000148180, ENSG00000042493, ENSG00000197694, ENSG00000116489, ENSG00000137710, ENSG00000198898	2140	19	18260	3.14363	0.999997	0.0929914	24.026
GOTERM_BP_FAT	GO:0051693~actin filament capping	8	0.37296	0.0243381	ENSG00000077549, ENSG00000087274, ENSG00000148180, ENSG00000042493, ENSG00000197694, ENSG00000116489, ENSG00000137710, ENSG00000198898	1801	22	13041	2.63308	1	0.240833	36.9508
GOTERM_BP_FAT	GO:0030837~negative regulation of actin filament polymerization	9	0.41958	0.0253683	ENSG00000077549, ENSG00000087274, ENSG00000148180, ENSG00000205542, ENSG00000042493, ENSG00000197694, ENSG00000116489, ENSG00000137710, ENSG00000198898	1801	27	13041	2.41366	1	0.247518	38.1856
GOTERM_BP_FAT	GO:0032272~negative regulation of protein polymerization	9	0.41958	0.0313454	ENSG00000077549, ENSG00000087274, ENSG00000148180, ENSG00000205542, ENSG00000042493, ENSG00000197694, ENSG00000116489, ENSG00000137710, ENSG00000198898	1801	28	13041	2.32746	1	0.287137	44.9095
GOTERM_BP_FAT	GO:0030835~negative regulation of actin filament depolymerization	8	0.37296	0.0386253	ENSG00000077549, ENSG00000087274, ENSG00000148180, ENSG00000042493, ENSG00000197694, ENSG00000116489, ENSG00000137710, ENSG00000198898	1801	24	13041	2.41366	1	0.331456	52.1652
GOTERM_BP_FAT	GO:0032271~regulation of protein polymerization	15	0.699301	0.0404273	ENSG00000130429, ENSG00000163466, ENSG00000205542, ENSG00000042493, ENSG00000198898, ENSG00000137710, ENSG00000115091, ENSG00000077549, ENSG00000087274, ENSG00000148180, ENSG00000162704, ENSG00000197694, ENSG00000198793, ENSG00000116489, ENSG00000136238	1801	62	13041	1.75185	1	0.342186	53.8162
GOTERM_BP_FAT	GO:0043242~negative regulation of protein complex disassembly	11	0.512821	0.0482998	ENSG00000077549, ENSG00000087274, ENSG00000116584, ENSG00000148180, ENSG00000042493, ENSG00000197694, ENSG00000047849, ENSG00000090376, ENSG00000116489, ENSG00000137710, ENSG00000198898	1801	41	13041	1.9427	1	0.385109	60.4166
GOTERM_BP_FAT	GO:0051494~negative regulation of cytoskeleton organization	12	0.559441	0.117036	ENSG00000077549, ENSG00000087274, ENSG00000116584, ENSG00000148180, ENSG00000186635, ENSG00000205542, ENSG00000042493, ENSG00000197694, ENSG00000047849, ENSG00000116489, ENSG00000137710, ENSG00000198898	1801	54	13041	1.60911	1	0.641279	90.2719
GOTERM_BP_FAT	GO:0010639~negative regulation of organelle organization	16	0.745921	0.142333	ENSG00000205542, ENSG00000042493, ENSG00000137710, ENSG00000198898, ENSG00000047410, ENSG00000077549, ENSG00000087274, ENSG00000148180, ENSG00000116584, ENSG00000181163, ENSG00000186635, ENSG00000130816, ENSG00000047849, ENSG00000197694, ENSG00000119335, ENSG00000116489	1801	81	13041	1.43032	1	0.704787	94.3546
GOTERM_BP_FAT	GO:0051016~barbed-end actin filament capping	3	0.13986	0.143134	ENSG00000087274, ENSG00000148180, ENSG00000042493	1801	5	13041	4.34459	1	0.705638	94.4525
Annotation Cluster 81	Enrichment Score: 2.005263883233738
Category	Term	Count	%	PValue	Genes	List Total	Pop Hits	Pop Total	Fold Enrichment	Bonferroni	Benjamini	FDR
GOTERM_MF_FAT	GO:0017124~SH3 domain binding	24	1.11888	0.00420905	ENSG00000168918, ENSG00000107263, ENSG00000131171, ENSG00000112531, ENSG00000103994, ENSG00000188313, ENSG00000165458, ENSG00000125753, ENSG00000135596, ENSG00000085832, ENSG00000180353, ENSG00000062598, ENSG00000087266, ENSG00000031081, ENSG00000051523, ENSG00000140750, ENSG00000198053, ENSG00000115904, ENSG00000168615, ENSG00000121774, ENSG00000127947, ENSG00000128512, ENSG00000137845, ENSG0000…	1719	95	12491	1.83573	0.998135	0.0858693	6.76302
SP_PIR_KEYWORDS	sh3-binding	15	0.699301	0.00966165	ENSG00000168918, ENSG00000131171, ENSG00000107263, ENSG00000112531, ENSG00000188313, ENSG00000165458, ENSG00000125753, ENSG00000085832, ENSG00000062598, ENSG00000087266, ENSG00000198053, ENSG00000140750, ENSG00000121774, ENSG00000128512, ENSG00000137845	2140	61	18260	2.09821	0.998903	0.0543327	13.6247
UP_SEQ_FEATURE	short sequence motif:SH3-binding	13	0.606061	0.0237123	ENSG00000131171, ENSG00000107263, ENSG00000112531, ENSG00000165458, ENSG00000033327, ENSG00000085832, ENSG00000062598, ENSG00000087266, ENSG00000198053, ENSG00000140750, ENSG00000146278, ENSG00000128512, ENSG00000137845	2139	55	18215	2.01279	1	0.800716	36.8455
Annotation Cluster 82	Enrichment Score: 2.004275652472753
Category	Term	Count	%	PValue	Genes	List Total	Pop Hits	Pop Total	Fold Enrichment	Bonferroni	Benjamini	FDR
GOTERM_BP_FAT	GO:0048002~antigen processing and presentation of peptide antigen	12	0.559441	0.000520451	ENSG00000204287, ENSG00000204525, ENSG00000216490, ENSG00000179218, ENSG00000019582, ENSG00000018280, ENSG00000206503, ENSG00000158869, ENSG00000164307, ENSG00000153029, ENSG00000100991, ENSG00000166710	1801	27	13041	3.21821	0.892436	0.0130301	0.969827
GOTERM_BP_FAT	GO:0019884~antigen processing and presentation of exogenous antigen	8	0.37296	0.00132968	ENSG00000204287, ENSG00000216490, ENSG00000019582, ENSG00000065000, ENSG00000158869, ENSG00000092010, ENSG00000132842, ENSG00000166710	1801	14	13041	4.1377	0.99665	0.029245	2.4601
GOTERM_BP_FAT	GO:0002504~antigen processing and presentation of peptide or polysaccharide antigen via MHC class II	8	0.37296	0.00344552	ENSG00000204287, ENSG00000196126, ENSG00000216490, ENSG00000019582, ENSG00000158869, ENSG00000179344, ENSG00000198502, ENSG00000196735	1801	16	13041	3.62049	1	0.059978	6.25698
GOTERM_BP_FAT	GO:0002478~antigen processing and presentation of exogenous peptide antigen	5	0.2331	0.0534723	ENSG00000204287, ENSG00000216490, ENSG00000019582, ENSG00000158869, ENSG00000166710	1801	11	13041	3.29135	1	0.410064	64.2558
GOTERM_BP_FAT	GO:0002495~antigen processing and presentation of peptide antigen via MHC class II	4	0.18648	0.0859842	ENSG00000204287, ENSG00000216490, ENSG00000019582, ENSG00000158869	1801	8	13041	3.62049	1	0.550927	81.4204
GOTERM_BP_FAT	GO:0019886~antigen processing and presentation of exogenous peptide antigen via MHC class II	4	0.18648	0.0859842	ENSG00000204287, ENSG00000216490, ENSG00000019582, ENSG00000158869	1801	8	13041	3.62049	1	0.550927	81.4204
Annotation Cluster 83	Enrichment Score: 2.0009100537155997
Category	Term	Count	%	PValue	Genes	List Total	Pop Hits	Pop Total	Fold Enrichment	Bonferroni	Benjamini	FDR
GOTERM_BP_FAT	GO:0016125~sterol metabolic process	26	1.21212	0.00222919	ENSG00000170835, ENSG00000141447, ENSG00000073060, ENSG00000100243, ENSG00000106617, ENSG00000107798, ENSG00000130203, ENSG00000130208, ENSG00000115677, ENSG00000160211, ENSG00000165029, ENSG00000057252, ENSG00000135929, ENSG00000198911, ENSG00000131748, ENSG00000112033, ENSG00000184730, ENSG00000072310, ENSG00000169714, ENSG00000137642, ENSG00000167315, ENSG00000128335, ENSG00000121691, ENSG0000…	1801	101	13041	1.86401	0.999929	0.0444953	4.09173
GOTERM_BP_FAT	GO:0008203~cholesterol metabolic process	24	1.11888	0.00286001	ENSG00000170835, ENSG00000131748, ENSG00000073060, ENSG00000141447, ENSG00000112033, ENSG00000100243, ENSG00000184730, ENSG00000130203, ENSG00000130208, ENSG00000115677, ENSG00000160211, ENSG00000072310, ENSG00000169714, ENSG00000165029, ENSG00000137642, ENSG00000167315, ENSG00000057252, ENSG00000135929, ENSG00000198911, ENSG00000128335, ENSG00000121691, ENSG00000140943, ENSG00000186350, ENSG0000…	1801	92	13041	1.88895	0.999995	0.0530604	5.22054
GOTERM_BP_FAT	GO:0008202~steroid metabolic process	34	1.58508	0.155867	ENSG00000170835, ENSG00000141447, ENSG00000073060, ENSG00000100243, ENSG00000107798, ENSG00000130203, ENSG00000106617, ENSG00000116171, ENSG00000130208, ENSG00000160211, ENSG00000115677, ENSG00000110048, ENSG00000165029, ENSG00000057252, ENSG00000135929, ENSG00000198911, ENSG00000173757, ENSG00000113580, ENSG00000131748, ENSG00000112033, ENSG00000141458, ENSG00000184730, ENSG00000072310, ENSG0000…	1801	200	13041	1.23097	1	0.734664	95.8085
Annotation Cluster 84	Enrichment Score: 1.9980915555479835
Category	Term	Count	%	PValue	Genes	List Total	Pop Hits	Pop Total	Fold Enrichment	Bonferroni	Benjamini	FDR
GOTERM_BP_FAT	GO:0030865~cortical cytoskeleton organization	8	0.37296	0.00132968	ENSG00000115956, ENSG00000079819, ENSG00000179218, ENSG00000159023, ENSG00000082397, ENSG00000002834, ENSG00000088367, ENSG00000137076	1801	14	13041	4.1377	0.99665	0.029245	2.4601
UP_SEQ_FEATURE	domain:FERM	14	0.652681	0.00283958	ENSG00000092820, ENSG00000152767, ENSG00000162434, ENSG00000079819, ENSG00000159023, ENSG00000149781, ENSG00000137710, ENSG00000082397, ENSG00000147065, ENSG00000120899, ENSG00000105397, ENSG00000114541, ENSG00000088367, ENSG00000137076	2139	48	18215	2.48373	1	0.296125	5.30021
INTERPRO	IPR000798:Ezrin/radixin/moesin ERM	8	0.37296	0.00465675	ENSG00000092820, ENSG00000152767, ENSG00000079819, ENSG00000159023, ENSG00000137710, ENSG00000082397, ENSG00000147065, ENSG00000088367	2028	18	15977	3.50142	0.999994	0.381112	7.92809
GOTERM_BP_FAT	GO:0030866~cortical actin cytoskeleton organization	7	0.32634	0.00493186	ENSG00000115956, ENSG00000079819, ENSG00000179218, ENSG00000159023, ENSG00000082397, ENSG00000088367, ENSG00000137076	1801	13	13041	3.89899	1	0.0770774	8.8401
UP_SEQ_FEATURE	region of interest:Carboxyl-terminal (CTD)	4	0.18648	0.00589236	ENSG00000079819, ENSG00000159023, ENSG00000082397, ENSG00000088367	2139	4	18215	8.51566	1	0.434793	10.7009
UP_SEQ_FEATURE	region of interest:Spectrin--actin-binding	4	0.18648	0.00589236	ENSG00000079819, ENSG00000159023, ENSG00000082397, ENSG00000088367	2139	4	18215	8.51566	1	0.434793	10.7009
INTERPRO	IPR007477:SAB	4	0.18648	0.00738259	ENSG00000079819, ENSG00000159023, ENSG00000082397, ENSG00000088367	2028	4	15977	7.87821	1	0.458986	12.2896
INTERPRO	IPR008379:Band 4.1, C-terminal	4	0.18648	0.00738259	ENSG00000079819, ENSG00000159023, ENSG00000082397, ENSG00000088367	2028	4	15977	7.87821	1	0.458986	12.2896
INTERPRO	IPR019747:FERM conserved site	14	0.652681	0.00806125	ENSG00000092820, ENSG00000152767, ENSG00000162434, ENSG00000079819, ENSG00000159023, ENSG00000149781, ENSG00000137710, ENSG00000082397, ENSG00000147065, ENSG00000120899, ENSG00000105397, ENSG00000114541, ENSG00000088367, ENSG00000137076	2028	50	15977	2.2059	1	0.448065	13.3448
INTERPRO	IPR019749:Band 4.1 domain	14	0.652681	0.00806125	ENSG00000092820, ENSG00000152767, ENSG00000162434, ENSG00000079819, ENSG00000159023, ENSG00000149781, ENSG00000137710, ENSG00000082397, ENSG00000147065, ENSG00000120899, ENSG00000105397, ENSG00000114541, ENSG00000088367, ENSG00000137076	2028	50	15977	2.2059	1	0.448065	13.3448
SMART	SM00295:B41	14	0.652681	0.00939081	ENSG00000092820, ENSG00000152767, ENSG00000162434, ENSG00000079819, ENSG00000159023, ENSG00000149781, ENSG00000137710, ENSG00000082397, ENSG00000147065, ENSG00000120899, ENSG00000105397, ENSG00000114541, ENSG00000088367, ENSG00000137076	1135	50	8764	2.16204	0.972534	0.241584	12.2493
INTERPRO	IPR019750:Band 4.1 subgroup	9	0.41958	0.0097317	ENSG00000092820, ENSG00000152767, ENSG00000079819, ENSG00000114541, ENSG00000159023, ENSG00000137710, ENSG00000082397, ENSG00000147065, ENSG00000088367	2028	25	15977	2.83615	1	0.466515	15.8913
INTERPRO	IPR018980:FERM, C-terminal PH-like domain	9	0.41958	0.0097317	ENSG00000092820, ENSG00000152767, ENSG00000079819, ENSG00000114541, ENSG00000159023, ENSG00000137710, ENSG00000082397, ENSG00000147065, ENSG00000088367	2028	25	15977	2.83615	1	0.466515	15.8913
INTERPRO	IPR018979:FERM, N-terminal	10	0.4662	0.0098702	ENSG00000092820, ENSG00000152767, ENSG00000079819, ENSG00000114541, ENSG00000159023, ENSG00000137710, ENSG00000082397, ENSG00000147065, ENSG00000088367, ENSG00000137076	2028	30	15977	2.62607	1	0.463005	16.0992
INTERPRO	IPR000299:FERM domain	13	0.606061	0.0124037	ENSG00000092820, ENSG00000152767, ENSG00000162434, ENSG00000079819, ENSG00000159023, ENSG00000137710, ENSG00000082397, ENSG00000147065, ENSG00000120899, ENSG00000105397, ENSG00000114541, ENSG00000088367, ENSG00000137076	2028	47	15977	2.17908	1	0.480367	19.8183
INTERPRO	IPR019748:FERM central domain	12	0.559441	0.0303818	ENSG00000092820, ENSG00000152767, ENSG00000079819, ENSG00000114541, ENSG00000159023, ENSG00000149781, ENSG00000137710, ENSG00000082397, ENSG00000147065, ENSG00000088367, ENSG00000120899, ENSG00000137076	2028	47	15977	2.01146	1	0.638163	42.0729
INTERPRO	IPR014352:FERM/acyl-CoA-binding protein, 3-helical bundle	11	0.512821	0.0395385	ENSG00000092820, ENSG00000152767, ENSG00000079819, ENSG00000155368, ENSG00000114541, ENSG00000159023, ENSG00000137710, ENSG00000082397, ENSG00000147065, ENSG00000088367, ENSG00000137076	2028	43	15977	2.01535	1	0.700473	51.0269
INTERPRO	IPR014847:FERM adjacent (FA)	5	0.2331	0.07206	ENSG00000152767, ENSG00000079819, ENSG00000159023, ENSG00000082397, ENSG00000088367	2028	13	15977	3.03008	1	0.836879	73.3794
UP_SEQ_FEATURE	region of interest:Hydrophilic	3	0.13986	0.108163	ENSG00000079819, ENSG00000159023, ENSG00000082397	2139	5	18215	5.1094	1	0.989997	88.8337
Annotation Cluster 85	Enrichment Score: 1.9574359475888585
Category	Term	Count	%	PValue	Genes	List Total	Pop Hits	Pop Total	Fold Enrichment	Bonferroni	Benjamini	FDR
SP_PIR_KEYWORDS	phospholipid binding	10	0.4662	0.00048636	ENSG00000164111, ENSG00000182718, ENSG00000138279, ENSG00000196975, ENSG00000166501, ENSG00000197043, ENSG00000174238, ENSG00000163932, ENSG00000122359, ENSG00000135046	2140	22	18260	3.8785	0.289302	0.0048668	0.731233
SP_PIR_KEYWORDS	endonexin fold	7	0.32634	0.000701718	ENSG00000164111, ENSG00000182718, ENSG00000138279, ENSG00000196975, ENSG00000197043, ENSG00000122359, ENSG00000135046	2140	11	18260	5.42991	0.389074	0.00646296	1.05342
SP_PIR_KEYWORDS	annexin	7	0.32634	0.00333932	ENSG00000164111, ENSG00000182718, ENSG00000138279, ENSG00000196975, ENSG00000197043, ENSG00000122359, ENSG00000135046	2140	14	18260	4.26636	0.904452	0.0229806	4.92104
SP_PIR_KEYWORDS	calcium/phospholipid-binding	7	0.32634	0.00333932	ENSG00000164111, ENSG00000182718, ENSG00000138279, ENSG00000196975, ENSG00000197043, ENSG00000122359, ENSG00000135046	2140	14	18260	4.26636	0.904452	0.0229806	4.92104
UP_SEQ_FEATURE	repeat:Annexin 4	7	0.32634	0.00337372	ENSG00000164111, ENSG00000182718, ENSG00000138279, ENSG00000196975, ENSG00000197043, ENSG00000122359, ENSG00000135046	2139	14	18215	4.25783	1	0.334911	6.26697
UP_SEQ_FEATURE	repeat:Annexin 3	7	0.32634	0.00337372	ENSG00000164111, ENSG00000182718, ENSG00000138279, ENSG00000196975, ENSG00000197043, ENSG00000122359, ENSG00000135046	2139	14	18215	4.25783	1	0.334911	6.26697
UP_SEQ_FEATURE	repeat:Annexin 2	7	0.32634	0.00337372	ENSG00000164111, ENSG00000182718, ENSG00000138279, ENSG00000196975, ENSG00000197043, ENSG00000122359, ENSG00000135046	2139	14	18215	4.25783	1	0.334911	6.26697
UP_SEQ_FEATURE	repeat:Annexin 1	7	0.32634	0.00337372	ENSG00000164111, ENSG00000182718, ENSG00000138279, ENSG00000196975, ENSG00000197043, ENSG00000122359, ENSG00000135046	2139	14	18215	4.25783	1	0.334911	6.26697
INTERPRO	IPR018252:Annexin repeat, conserved site	7	0.32634	0.00501008	ENSG00000164111, ENSG00000182718, ENSG00000138279, ENSG00000196975, ENSG00000197043, ENSG00000122359, ENSG00000135046	2028	14	15977	3.9391	0.999998	0.391326	8.50478
INTERPRO	IPR001464:Annexin	7	0.32634	0.00501008	ENSG00000164111, ENSG00000182718, ENSG00000138279, ENSG00000196975, ENSG00000197043, ENSG00000122359, ENSG00000135046	2028	14	15977	3.9391	0.999998	0.391326	8.50478
INTERPRO	IPR018502:Annexin repeat	7	0.32634	0.00501008	ENSG00000164111, ENSG00000182718, ENSG00000138279, ENSG00000196975, ENSG00000197043, ENSG00000122359, ENSG00000135046	2028	14	15977	3.9391	0.999998	0.391326	8.50478
SMART	SM00335:ANX	7	0.32634	0.00551458	ENSG00000164111, ENSG00000182718, ENSG00000138279, ENSG00000196975, ENSG00000197043, ENSG00000122359, ENSG00000135046	1135	14	8764	3.86079	0.878382	0.189972	7.37251
GOTERM_MF_FAT	GO:0004859~phospholipase inhibitor activity	5	0.2331	0.0528733	ENSG00000164111, ENSG00000182718, ENSG00000196975, ENSG00000130208, ENSG00000135046	1719	11	12491	3.30292	1	0.484927	59.4185
GOTERM_MF_FAT	GO:0055102~lipase inhibitor activity	5	0.2331	0.091709	ENSG00000164111, ENSG00000182718, ENSG00000196975, ENSG00000130208, ENSG00000135046	1719	13	12491	2.79478	1	0.638134	79.7486
PIR_SUPERFAMILY	PIRSF002359:annexin I	5	0.2331	0.0981429	ENSG00000164111, ENSG00000182718, ENSG00000196975, ENSG00000197043, ENSG00000135046	1098	12	7156	2.71554	1	0.999962	80.7734
GOTERM_MF_FAT	GO:0005544~calcium-dependent phospholipid binding	7	0.32634	0.118725	ENSG00000164111, ENSG00000182718, ENSG00000138279, ENSG00000196975, ENSG00000197043, ENSG00000122359, ENSG00000135046	1719	25	12491	2.0346	1	0.710299	87.7327
GOTERM_BP_FAT	GO:0050818~regulation of coagulation	7	0.32634	0.455806	ENSG00000164111, ENSG00000080815, ENSG00000115956, ENSG00000182718, ENSG00000130203, ENSG00000196975, ENSG00000136869	1801	39	13041	1.29966	1	0.972525	99.9989
GOTERM_BP_FAT	GO:0050819~negative regulation of coagulation	4	0.18648	0.66284	ENSG00000164111, ENSG00000182718, ENSG00000130203, ENSG00000196975	1801	24	13041	1.20683	1	0.996582	100
Annotation Cluster 86	Enrichment Score: 1.9372676192822031
Category	Term	Count	%	PValue	Genes	List Total	Pop Hits	Pop Total	Fold Enrichment	Bonferroni	Benjamini	FDR
GOTERM_BP_FAT	GO:0010563~negative regulation of phosphorus metabolic process	15	0.699301	0.00424322	ENSG00000080815, ENSG00000105329, ENSG00000081237, ENSG00000106991, ENSG00000088986, ENSG00000119383, ENSG00000005700, ENSG00000135842, ENSG00000163932, ENSG00000108953, ENSG00000089220, ENSG00000166913, ENSG00000177606, ENSG00000124788, ENSG00000105568	1801	48	13041	2.26281	1	0.0699893	7.65179
GOTERM_BP_FAT	GO:0045936~negative regulation of phosphate metabolic process	15	0.699301	0.00424322	ENSG00000080815, ENSG00000105329, ENSG00000081237, ENSG00000106991, ENSG00000088986, ENSG00000119383, ENSG00000005700, ENSG00000135842, ENSG00000163932, ENSG00000108953, ENSG00000089220, ENSG00000166913, ENSG00000177606, ENSG00000124788, ENSG00000105568	1801	48	13041	2.26281	1	0.0699893	7.65179
GOTERM_BP_FAT	GO:0001933~negative regulation of protein amino acid phosphorylation	10	0.4662	0.0254604	ENSG00000089220, ENSG00000080815, ENSG00000177606, ENSG00000105329, ENSG00000105568, ENSG00000081237, ENSG00000106991, ENSG00000005700, ENSG00000163932, ENSG00000135842	1801	32	13041	2.26281	1	0.247201	38.2948
GOTERM_BP_FAT	GO:0042326~negative regulation of phosphorylation	12	0.559441	0.0388753	ENSG00000089220, ENSG00000080815, ENSG00000177606, ENSG00000124788, ENSG00000105329, ENSG00000105568, ENSG00000081237, ENSG00000106991, ENSG00000088986, ENSG00000005700, ENSG00000163932, ENSG00000135842	1801	45	13041	1.93093	1	0.331946	52.3976
Annotation Cluster 87	Enrichment Score: 1.9359656836342296
Category	Term	Count	%	PValue	Genes	List Total	Pop Hits	Pop Total	Fold Enrichment	Bonferroni	Benjamini	FDR
GOTERM_BP_FAT	GO:0006928~cell motion	97	4.52214	4.70464e-05	ENSG00000108953, ENSG00000131236, ENSG00000160255, ENSG00000168610, ENSG00000188229, ENSG00000161921, ENSG00000005844, ENSG00000120063, ENSG00000112062, ENSG00000167460, ENSG00000163466, ENSG00000125753, ENSG00000143549, ENSG00000157227, ENSG00000086062, ENSG00000086061, ENSG00000007168, ENSG00000011422, ENSG00000143947, ENSG00000134516, ENSG00000132694, ENSG00000100345, ENSG00000130592, ENSG0000…	1801	473	13041	1.48494	0.1825	0.00184696	0.0880362
GOTERM_BP_FAT	GO:0016477~cell migration	50	2.331	0.0325346	ENSG00000162407, ENSG00000171862, ENSG00000108953, ENSG00000131236, ENSG00000160255, ENSG00000161921, ENSG00000067900, ENSG00000137575, ENSG00000106991, ENSG00000033327, ENSG00000157227, ENSG00000118257, ENSG00000086062, ENSG00000007168, ENSG00000158195, ENSG00000169896, ENSG00000134516, ENSG00000115355, ENSG00000163220, ENSG00000169429, ENSG00000100345, ENSG00000073060, ENSG00000105329, ENSG0000…	1801	274	13041	1.32135	1	0.29516	46.162
GOTERM_BP_FAT	GO:0051674~localization of cell	51	2.37762	0.108551	ENSG00000162407, ENSG00000171862, ENSG00000108953, ENSG00000131236, ENSG00000160255, ENSG00000161921, ENSG00000067900, ENSG00000137575, ENSG00000106991, ENSG00000033327, ENSG00000157227, ENSG00000118257, ENSG00000086062, ENSG00000086061, ENSG00000007168, ENSG00000158195, ENSG00000169896, ENSG00000134516, ENSG00000115355, ENSG00000163220, ENSG00000169429, ENSG00000100345, ENSG00000073060, ENSG0000…	1801	305	13041	1.21079	1	0.620458	88.3645
GOTERM_BP_FAT	GO:0048870~cell motility	51	2.37762	0.108551	ENSG00000162407, ENSG00000171862, ENSG00000108953, ENSG00000131236, ENSG00000160255, ENSG00000161921, ENSG00000067900, ENSG00000137575, ENSG00000106991, ENSG00000033327, ENSG00000157227, ENSG00000118257, ENSG00000086062, ENSG00000086061, ENSG00000007168, ENSG00000158195, ENSG00000169896, ENSG00000134516, ENSG00000115355, ENSG00000163220, ENSG00000169429, ENSG00000100345, ENSG00000073060, ENSG0000…	1801	305	13041	1.21079	1	0.620458	88.3645
Annotation Cluster 88	Enrichment Score: 1.9081349216326142
Category	Term	Count	%	PValue	Genes	List Total	Pop Hits	Pop Total	Fold Enrichment	Bonferroni	Benjamini	FDR
GOTERM_CC_FAT	GO:0016607~nuclear speck	28	1.30536	0.000721578	ENSG00000198231, ENSG00000215301, ENSG00000161547, ENSG00000159140, ENSG00000119707, ENSG00000116350, ENSG00000132424, ENSG00000221978, ENSG00000181163, ENSG00000124782, ENSG00000162231, ENSG00000131051, ENSG00000068878, ENSG00000163660, ENSG00000196504, ENSG00000136450, ENSG00000084463, ENSG00000033800, ENSG00000095787, ENSG00000133226, ENSG00000167978, ENSG00000108175, ENSG00000163349, ENSG0000…	1716	103	12271	1.94394	0.372686	0.00714829	1.0711
GOTERM_CC_FAT	GO:0016604~nuclear body	37	1.72494	0.0052186	ENSG00000198231, ENSG00000215301, ENSG00000161547, ENSG00000159140, ENSG00000119707, ENSG00000064393, ENSG00000116350, ENSG00000132424, ENSG00000221978, ENSG00000102034, ENSG00000124782, ENSG00000181163, ENSG00000104408, ENSG00000162231, ENSG00000140464, ENSG00000131051, ENSG00000196504, ENSG00000068878, ENSG00000163660, ENSG00000136450, ENSG00000084463, ENSG00000111802, ENSG00000033800, ENSG0000…	1716	168	12271	1.57491	0.965954	0.036462	7.50888
GOTERM_CC_FAT	GO:0044451~nucleoplasm part	78	3.63636	0.500908	ENSG00000198231, ENSG00000215301, ENSG00000161547, ENSG00000116679, ENSG00000064393, ENSG00000170345, ENSG00000099817, ENSG00000132424, ENSG00000221978, ENSG00000159692, ENSG00000168036, ENSG00000173039, ENSG00000111642, ENSG00000102034, ENSG00000143799, ENSG00000099917, ENSG00000124782, ENSG00000104408, ENSG00000124788, ENSG00000140464, ENSG00000068878, ENSG00000136450, ENSG00000100811, ENSG0000…	1716	549	12271	1.01598	1	0.874877	99.9969
Annotation Cluster 89	Enrichment Score: 1.8950623836949398
Category	Term	Count	%	PValue	Genes	List Total	Pop Hits	Pop Total	Fold Enrichment	Bonferroni	Benjamini	FDR
SP_PIR_KEYWORDS	redox-active disulfide	6	0.27972	0.000905392	ENSG00000155660, ENSG00000198431, ENSG00000143870, ENSG00000167004, ENSG00000136810, ENSG00000185624	2140	8	18260	6.39953	0.470527	0.00801672	1.35723
UP_SEQ_FEATURE	domain:Thioredoxin 1	6	0.27972	0.00185744	ENSG00000077232, ENSG00000155660, ENSG00000143870, ENSG00000167004, ENSG00000153066, ENSG00000185624	2139	9	18215	5.67711	0.999948	0.245773	3.49786
UP_SEQ_FEATURE	domain:Thioredoxin 2	6	0.27972	0.00185744	ENSG00000077232, ENSG00000155660, ENSG00000143870, ENSG00000167004, ENSG00000153066, ENSG00000185624	2139	9	18215	5.67711	0.999948	0.245773	3.49786
SP_PIR_KEYWORDS	Redox-active center	13	0.606061	0.00246019	ENSG00000198431, ENSG00000143870, ENSG00000197930, ENSG00000136810, ENSG00000185624, ENSG00000155660, ENSG00000117450, ENSG00000167004, ENSG00000153066, ENSG00000091140, ENSG00000117592, ENSG00000165672, ENSG00000198843	2140	42	18260	2.64108	0.82257	0.017851	3.6479
GOTERM_MF_FAT	GO:0016864~intramolecular oxidoreductase activity, transposing S-S bonds	6	0.27972	0.00380757	ENSG00000023318, ENSG00000155660, ENSG00000143870, ENSG00000089248, ENSG00000167004, ENSG00000185624	1719	9	12491	4.84429	0.9966	0.0801915	6.13697
GOTERM_MF_FAT	GO:0016862~intramolecular oxidoreductase activity, interconverting keto- and enol-groups	6	0.27972	0.00380757	ENSG00000023318, ENSG00000155660, ENSG00000143870, ENSG00000089248, ENSG00000167004, ENSG00000185624	1719	9	12491	4.84429	0.9966	0.0801915	6.13697
GOTERM_MF_FAT	GO:0003756~protein disulfide isomerase activity	6	0.27972	0.00380757	ENSG00000023318, ENSG00000155660, ENSG00000143870, ENSG00000089248, ENSG00000167004, ENSG00000185624	1719	9	12491	4.84429	0.9966	0.0801915	6.13697
INTERPRO	IPR017936:Thioredoxin-like	12	0.559441	0.00386107	ENSG00000077232, ENSG00000023318, ENSG00000155660, ENSG00000117450, ENSG00000143870, ENSG00000167004, ENSG00000116260, ENSG00000153066, ENSG00000117592, ENSG00000136810, ENSG00000185624, ENSG00000165672	2028	36	15977	2.62607	0.999952	0.339169	6.61687
INTERPRO	IPR000886:Endoplasmic reticulum, targeting sequence	13	0.606061	0.00716784	ENSG00000023318, ENSG00000044574, ENSG00000143870, ENSG00000166598, ENSG00000179218, ENSG00000163956, ENSG00000185624, ENSG00000130175, ENSG00000155660, ENSG00000077232, ENSG00000089248, ENSG00000130309, ENSG00000136731	2028	44	15977	2.32765	1	0.471391	11.9532
SP_PIR_KEYWORDS	intramolecular oxidoreductase	6	0.27972	0.00855048	ENSG00000155660, ENSG00000111669, ENSG00000167004, ENSG00000105220, ENSG00000185624, ENSG00000059377	2140	12	18260	4.26636	0.99759	0.0493959	12.151
GOTERM_MF_FAT	GO:0016860~intramolecular oxidoreductase activity	12	0.559441	0.00895723	ENSG00000023318, ENSG00000155660, ENSG00000111669, ENSG00000143870, ENSG00000089248, ENSG00000167004, ENSG00000198911, ENSG00000105220, ENSG00000113552, ENSG00000185624, ENSG00000110958, ENSG00000059377	1719	37	12491	2.35668	0.999998	0.150827	13.8756
GOTERM_BP_FAT	GO:0045454~cell redox homeostasis	17	0.792541	0.0100435	ENSG00000023318, ENSG00000198431, ENSG00000100823, ENSG00000143870, ENSG00000142669, ENSG00000136810, ENSG00000185624, ENSG00000077232, ENSG00000155660, ENSG00000117450, ENSG00000167004, ENSG00000116260, ENSG00000153066, ENSG00000091140, ENSG00000117592, ENSG00000165672, ENSG00000198843	1801	63	13041	1.95391	1	0.125642	17.2188
INTERPRO	IPR013766:Thioredoxin domain	9	0.41958	0.0158652	ENSG00000077232, ENSG00000023318, ENSG00000155660, ENSG00000143870, ENSG00000167004, ENSG00000116260, ENSG00000153066, ENSG00000136810, ENSG00000185624	2028	27	15977	2.62607	1	0.532857	24.6486
INTERPRO	IPR006662:Thioredoxin-like subdomain	5	0.2331	0.0288188	ENSG00000155660, ENSG00000143870, ENSG00000167004, ENSG00000136810, ENSG00000185624	2028	10	15977	3.9391	1	0.637805	40.3981
INTERPRO	IPR005788:Disulphide isomerase	4	0.18648	0.0302974	ENSG00000155660, ENSG00000143870, ENSG00000167004, ENSG00000185624	2028	6	15977	5.25214	1	0.64187	41.9837
INTERPRO	IPR012335:Thioredoxin fold	20	0.932401	0.0345296	ENSG00000198431, ENSG00000131171, ENSG00000143870, ENSG00000142669, ENSG00000136810, ENSG00000102158, ENSG00000185624, ENSG00000077232, ENSG00000155660, ENSG00000117450, ENSG00000148834, ENSG00000089248, ENSG00000167004, ENSG00000116260, ENSG00000153066, ENSG00000167468, ENSG00000084207, ENSG00000117592, ENSG00000169504, ENSG00000165672	2028	97	15977	1.62437	1	0.667573	46.305
UP_SEQ_FEATURE	site:Contributes to redox potential value	4	0.18648	0.039266	ENSG00000143870, ENSG00000167004, ENSG00000136810, ENSG00000185624	2139	7	18215	4.86609	1	0.885876	53.5664
UP_SEQ_FEATURE	site:Lowers pKa of C-terminal Cys of second active site	3	0.13986	0.0702756	ENSG00000143870, ENSG00000167004, ENSG00000185624	2139	4	18215	6.38675	1	0.967422	75.2287
UP_SEQ_FEATURE	site:Lowers pKa of C-terminal Cys of first active site	3	0.13986	0.0702756	ENSG00000143870, ENSG00000167004, ENSG00000185624	2139	4	18215	6.38675	1	0.967422	75.2287
INTERPRO	IPR005792:Protein disulphide isomerase	3	0.13986	0.0809938	ENSG00000155660, ENSG00000167004, ENSG00000185624	2028	4	15977	5.90865	1	0.863503	77.568
INTERPRO	IPR017937:Thioredoxin, conserved site	7	0.32634	0.102516	ENSG00000077232, ENSG00000155660, ENSG00000143870, ENSG00000167004, ENSG00000153066, ENSG00000136810, ENSG00000185624	2028	26	15977	2.12106	1	0.908947	85.2519
PIR_SUPERFAMILY	PIRSF001487:protein disulfide-isomerase	3	0.13986	0.29263	ENSG00000143870, ENSG00000167004, ENSG00000185624	1098	7	7156	2.79313	1	1	99.6019
Annotation Cluster 90	Enrichment Score: 1.8891445561912954
Category	Term	Count	%	PValue	Genes	List Total	Pop Hits	Pop Total	Fold Enrichment	Bonferroni	Benjamini	FDR
UP_SEQ_FEATURE	domain:PARP catalytic	8	0.37296	0.00202812	ENSG00000178685, ENSG00000143799, ENSG00000105939, ENSG00000138496, ENSG00000173193, ENSG00000059378, ENSG00000107854, ENSG00000137817	2139	17	18215	4.00737	0.999979	0.252753	3.81341
INTERPRO	IPR012317:Poly(ADP-ribose) polymerase, catalytic region	8	0.37296	0.00319153	ENSG00000178685, ENSG00000143799, ENSG00000105939, ENSG00000138496, ENSG00000173193, ENSG00000059378, ENSG00000107854, ENSG00000137817	2028	17	15977	3.70739	0.99973	0.311627	5.49987
GOTERM_MF_FAT	GO:0003950~NAD+ ADP-ribosyltransferase activity	8	0.37296	0.0466856	ENSG00000178685, ENSG00000143799, ENSG00000105939, ENSG00000138496, ENSG00000173193, ENSG00000059378, ENSG00000107854, ENSG00000137817	1719	25	12491	2.32526	1	0.456034	54.7852
GOTERM_MF_FAT	GO:0016763~transferase activity, transferring pentosyl groups	11	0.512821	0.0918641	ENSG00000025708, ENSG00000178685, ENSG00000143799, ENSG00000105939, ENSG00000105835, ENSG00000183696, ENSG00000138496, ENSG00000173193, ENSG00000059378, ENSG00000107854, ENSG00000137817	1719	46	12491	1.73763	1	0.636187	79.8059
Annotation Cluster 91	Enrichment Score: 1.8686613832799408
Category	Term	Count	%	PValue	Genes	List Total	Pop Hits	Pop Total	Fold Enrichment	Bonferroni	Benjamini	FDR
GOTERM_CC_FAT	GO:0033178~proton-transporting two-sector ATPase complex, catalytic domain	10	0.4662	0.000167529	ENSG00000071553, ENSG00000147416, ENSG00000152234, ENSG00000124172, ENSG00000047249, ENSG00000131100, ENSG00000155097, ENSG00000110955, ENSG00000165629, ENSG00000114573	1716	17	12271	4.20643	0.102581	0.00193086	0.249637
GOTERM_MF_FAT	GO:0046933~hydrogen ion transporting ATP synthase activity, rotational mechanism	8	0.37296	0.00337458	ENSG00000071553, ENSG00000116459, ENSG00000147416, ENSG00000152234, ENSG00000124172, ENSG00000110955, ENSG00000165629, ENSG00000114573	1719	16	12491	3.63322	0.993504	0.0724175	5.45736
INTERPRO	IPR000793:ATPase, F1/V1/A1 complex, alpha/beta subunit, C-terminal	4	0.18648	0.0167148	ENSG00000147416, ENSG00000152234, ENSG00000110955, ENSG00000114573	2028	5	15977	6.30256	1	0.538637	25.7915
INTERPRO	IPR000194:ATPase, F1/V1/A1 complex, alpha/beta subunit, nucleotide-binding domain	4	0.18648	0.0167148	ENSG00000147416, ENSG00000152234, ENSG00000110955, ENSG00000114573	2028	5	15977	6.30256	1	0.538637	25.7915
INTERPRO	IPR004100:ATPase, F1/V1/A1 complex, alpha/beta subunit, N-terminal	4	0.18648	0.0167148	ENSG00000147416, ENSG00000152234, ENSG00000110955, ENSG00000114573	2028	5	15977	6.30256	1	0.538637	25.7915
GOTERM_CC_FAT	GO:0005753~mitochondrial proton-transporting ATP synthase complex	7	0.32634	0.0231004	ENSG00000116459, ENSG00000152234, ENSG00000124172, ENSG00000135390, ENSG00000110955, ENSG00000165629, ENSG00000154518	1716	17	12271	2.9445	1	0.125069	29.4372
GOTERM_CC_FAT	GO:0045259~proton-transporting ATP synthase complex	7	0.32634	0.0396553	ENSG00000116459, ENSG00000152234, ENSG00000124172, ENSG00000135390, ENSG00000110955, ENSG00000165629, ENSG00000154518	1716	19	12271	2.63455	1	0.187349	45.3187
INTERPRO	IPR020003:ATPase, F1/V1/A1 complex, alpha/beta subunit, nucleotide-binding domain, active site	5	0.2331	0.0552611	ENSG00000147416, ENSG00000152234, ENSG00000055609, ENSG00000110955, ENSG00000114573	2028	12	15977	3.28259	1	0.778237	63.4315
PIR_SUPERFAMILY	PIRSF001274:F-type ATP synthase, alpha/beta subunits/V-type ATPase, subunit B	3	0.13986	0.113788	ENSG00000147416, ENSG00000152234, ENSG00000110955	1098	4	7156	4.88798	1	0.999958	85.4592
Annotation Cluster 92	Enrichment Score: 1.864892476381963
Category	Term	Count	%	PValue	Genes	List Total	Pop Hits	Pop Total	Fold Enrichment	Bonferroni	Benjamini	FDR
GOTERM_BP_FAT	GO:0006458~'de novo' protein folding	8	0.37296	0.00344552	ENSG00000109971, ENSG00000132002, ENSG00000183291, ENSG00000097033, ENSG00000019582, ENSG00000197930, ENSG00000144381, ENSG00000136731	1801	16	13041	3.62049	1	0.059978	6.25698
GOTERM_BP_FAT	GO:0051084~'de novo' posttranslational protein folding	7	0.32634	0.00493186	ENSG00000109971, ENSG00000132002, ENSG00000183291, ENSG00000097033, ENSG00000019582, ENSG00000197930, ENSG00000136731	1801	13	13041	3.89899	1	0.0770774	8.8401
GOTERM_BP_FAT	GO:0051085~chaperone mediated protein folding requiring cofactor	4	0.18648	0.149643	ENSG00000109971, ENSG00000132002, ENSG00000019582, ENSG00000197930	1801	10	13041	2.89639	1	0.720914	95.1905
Annotation Cluster 93	Enrichment Score: 1.8612139662255576
Category	Term	Count	%	PValue	Genes	List Total	Pop Hits	Pop Total	Fold Enrichment	Bonferroni	Benjamini	FDR
GOTERM_BP_FAT	GO:0043933~macromolecular complex subunit organization	121	5.64103	0.00514253	ENSG00000184640, ENSG00000107581, ENSG00000073921, ENSG00000113648, ENSG00000120438, ENSG00000136628, ENSG00000184743, ENSG00000099817, ENSG00000138758, ENSG00000144028, ENSG00000124193, ENSG00000140464, ENSG00000184216, ENSG00000057252, ENSG00000188229, ENSG00000122545, ENSG00000134046, ENSG00000105968, ENSG00000005339, ENSG00000170606, ENSG00000130640, ENSG00000047315, ENSG00000180370, ENSG0000…	1801	697	13041	1.25704	1	0.0788113	9.20073
GOTERM_BP_FAT	GO:0065003~macromolecular complex assembly	113	5.26807	0.00744356	ENSG00000184640, ENSG00000107581, ENSG00000073921, ENSG00000113648, ENSG00000120438, ENSG00000136628, ENSG00000184743, ENSG00000099817, ENSG00000138758, ENSG00000144028, ENSG00000124193, ENSG00000140464, ENSG00000184216, ENSG00000057252, ENSG00000188229, ENSG00000122545, ENSG00000134046, ENSG00000170606, ENSG00000005339, ENSG00000105968, ENSG00000130640, ENSG00000047315, ENSG00000180370, ENSG0000…	1801	653	13041	1.25303	1	0.104135	13.0527
GOTERM_BP_FAT	GO:0034621~cellular macromolecular complex subunit organization	64	2.98368	0.0134431	ENSG00000107581, ENSG00000179218, ENSG00000073921, ENSG00000113648, ENSG00000120438, ENSG00000144028, ENSG00000124193, ENSG00000188229, ENSG00000136450, ENSG00000088930, ENSG00000188157, ENSG00000134046, ENSG00000114391, ENSG00000003756, ENSG00000108424, ENSG00000144381, ENSG00000170606, ENSG00000105968, ENSG00000149187, ENSG00000117632, ENSG00000152601, ENSG00000120705, ENSG00000131504, ENSG0000…	1801	348	13041	1.33167	1	0.156328	22.3817
GOTERM_BP_FAT	GO:0006461~protein complex assembly	86	4.00932	0.0221852	ENSG00000184640, ENSG00000179218, ENSG00000073921, ENSG00000115866, ENSG00000120438, ENSG00000136628, ENSG00000173327, ENSG00000198898, ENSG00000099817, ENSG00000184743, ENSG00000177885, ENSG00000118640, ENSG00000168036, ENSG00000138758, ENSG00000135124, ENSG00000184216, ENSG00000140464, ENSG00000188229, ENSG00000214063, ENSG00000122545, ENSG00000148175, ENSG00000188157, ENSG00000112096, ENSG0000…	1801	500	13041	1.24545	1	0.224466	34.2949
GOTERM_BP_FAT	GO:0070271~protein complex biogenesis	86	4.00932	0.0221852	ENSG00000184640, ENSG00000179218, ENSG00000073921, ENSG00000115866, ENSG00000120438, ENSG00000136628, ENSG00000173327, ENSG00000198898, ENSG00000099817, ENSG00000184743, ENSG00000177885, ENSG00000118640, ENSG00000168036, ENSG00000138758, ENSG00000135124, ENSG00000184216, ENSG00000140464, ENSG00000188229, ENSG00000214063, ENSG00000122545, ENSG00000148175, ENSG00000188157, ENSG00000112096, ENSG0000…	1801	500	13041	1.24545	1	0.224466	34.2949
GOTERM_BP_FAT	GO:0034622~cellular macromolecular complex assembly	56	2.61072	0.0268617	ENSG00000107581, ENSG00000179218, ENSG00000073921, ENSG00000120438, ENSG00000113648, ENSG00000124193, ENSG00000144028, ENSG00000188229, ENSG00000136450, ENSG00000188157, ENSG00000134046, ENSG00000114391, ENSG00000003756, ENSG00000108424, ENSG00000144381, ENSG00000170606, ENSG00000105968, ENSG00000149187, ENSG00000152601, ENSG00000131504, ENSG00000007237, ENSG00000148180, ENSG00000189060, ENSG0000…	1801	309	13041	1.31228	1	0.256769	39.9348
Annotation Cluster 94	Enrichment Score: 1.8269268170164665
Category	Term	Count	%	PValue	Genes	List Total	Pop Hits	Pop Total	Fold Enrichment	Bonferroni	Benjamini	FDR
INTERPRO	IPR011992:EF-Hand type	46	2.14452	0.00189881	ENSG00000166888, ENSG00000118680, ENSG00000170832, ENSG00000126878, ENSG00000160014, ENSG00000185043, ENSG00000104805, ENSG00000142634, ENSG00000197956, ENSG00000136167, ENSG00000126247, ENSG00000113140, ENSG00000109436, ENSG00000103966, ENSG00000130402, ENSG00000115415, ENSG00000170581, ENSG00000162909, ENSG00000198399, ENSG00000168610, ENSG00000118762, ENSG00000014216, ENSG00000078808, ENSG0000…	2028	230	15977	1.57564	0.992438	0.216692	3.30748
INTERPRO	IPR018247:EF-HAND 1	41	1.91142	0.00734952	ENSG00000118680, ENSG00000170832, ENSG00000126878, ENSG00000160014, ENSG00000185043, ENSG00000104805, ENSG00000142634, ENSG00000197956, ENSG00000136167, ENSG00000126247, ENSG00000113140, ENSG00000130175, ENSG00000103966, ENSG00000130402, ENSG00000162909, ENSG00000198399, ENSG00000118762, ENSG00000140464, ENSG00000014216, ENSG00000078808, ENSG00000101608, ENSG00000180304, ENSG00000143933, ENSG0000…	2028	214	15977	1.50938	1	0.468437	12.2379
UP_SEQ_FEATURE	calcium-binding region:1	25	1.1655	0.00826832	ENSG00000126878, ENSG00000170832, ENSG00000185043, ENSG00000160014, ENSG00000104805, ENSG00000142634, ENSG00000136167, ENSG00000126247, ENSG00000197956, ENSG00000130175, ENSG00000130402, ENSG00000162909, ENSG00000078808, ENSG00000014216, ENSG00000143933, ENSG00000153395, ENSG00000107745, ENSG00000115468, ENSG00000151914, ENSG00000085832, ENSG00000085491, ENSG00000127603, ENSG00000187446, ENSG0000…	2139	123	18215	1.73083	1	0.526329	14.7008
INTERPRO	IPR018248:EF hand	27	1.25874	0.00875237	ENSG00000118680, ENSG00000170832, ENSG00000160014, ENSG00000185043, ENSG00000142634, ENSG00000136167, ENSG00000197956, ENSG00000074755, ENSG00000130402, ENSG00000198399, ENSG00000101608, ENSG00000143933, ENSG00000107745, ENSG00000115159, ENSG00000115468, ENSG00000151914, ENSG00000221823, ENSG00000085491, ENSG00000127603, ENSG00000187446, ENSG00000087253, ENSG00000100503, ENSG00000128595, ENSG0000…	2028	127	15977	1.67489	1	0.456981	14.4071
INTERPRO	IPR018249:EF-HAND 2	40	1.8648	0.00967226	ENSG00000118680, ENSG00000170832, ENSG00000126878, ENSG00000160014, ENSG00000185043, ENSG00000104805, ENSG00000142634, ENSG00000136167, ENSG00000126247, ENSG00000197956, ENSG00000074755, ENSG00000130175, ENSG00000109436, ENSG00000103966, ENSG00000130402, ENSG00000162909, ENSG00000198399, ENSG00000118762, ENSG00000014216, ENSG00000078808, ENSG00000101608, ENSG00000143933, ENSG00000153395, ENSG0000…	2028	211	15977	1.4935	1	0.47296	15.8019
UP_SEQ_FEATURE	domain:EF-hand 1	32	1.49184	0.0157357	ENSG00000118680, ENSG00000170832, ENSG00000126878, ENSG00000160014, ENSG00000185043, ENSG00000104805, ENSG00000142634, ENSG00000136167, ENSG00000197956, ENSG00000130175, ENSG00000130402, ENSG00000198399, ENSG00000162909, ENSG00000014216, ENSG00000078808, ENSG00000101608, ENSG00000143933, ENSG00000153395, ENSG00000107745, ENSG00000115159, ENSG00000115468, ENSG00000151914, ENSG00000085832, ENSG0000…	2139	178	18215	1.53091	1	0.689551	26.1956
INTERPRO	IPR002048:Calcium-binding EF-hand	28	1.30536	0.0166324	ENSG00000118680, ENSG00000170832, ENSG00000160014, ENSG00000185043, ENSG00000142634, ENSG00000136167, ENSG00000126247, ENSG00000130402, ENSG00000198399, ENSG00000162909, ENSG00000078808, ENSG00000014216, ENSG00000101608, ENSG00000143933, ENSG00000153395, ENSG00000107745, ENSG00000115159, ENSG00000115468, ENSG00000151914, ENSG00000221823, ENSG00000085832, ENSG00000127603, ENSG00000085491, ENSG0000…	2028	140	15977	1.57564	1	0.543298	25.6815
SMART	SM00054:EFh	28	1.30536	0.0206123	ENSG00000118680, ENSG00000170832, ENSG00000160014, ENSG00000185043, ENSG00000142634, ENSG00000136167, ENSG00000126247, ENSG00000130402, ENSG00000198399, ENSG00000162909, ENSG00000078808, ENSG00000014216, ENSG00000101608, ENSG00000143933, ENSG00000153395, ENSG00000107745, ENSG00000115159, ENSG00000115468, ENSG00000151914, ENSG00000221823, ENSG00000085832, ENSG00000127603, ENSG00000085491, ENSG0000…	1135	140	8764	1.54432	0.999642	0.341407	25.0574
UP_SEQ_FEATURE	calcium-binding region:2	22	1.02564	0.0217123	ENSG00000107745, ENSG00000170832, ENSG00000160014, ENSG00000185043, ENSG00000104805, ENSG00000115468, ENSG00000142634, ENSG00000197956, ENSG00000126247, ENSG00000136167, ENSG00000151914, ENSG00000085832, ENSG00000127603, ENSG00000085491, ENSG00000187446, ENSG00000130402, ENSG00000087253, ENSG00000128595, ENSG00000162909, ENSG00000197694, ENSG00000198668, ENSG00000078808, ENSG00000014216, ENSG0000…	2139	113	18215	1.65792	1	0.784268	34.3213
UP_SEQ_FEATURE	domain:EF-hand 2	31	1.44522	0.026184	ENSG00000118680, ENSG00000170832, ENSG00000160014, ENSG00000185043, ENSG00000104805, ENSG00000142634, ENSG00000136167, ENSG00000126247, ENSG00000197956, ENSG00000130175, ENSG00000130402, ENSG00000162909, ENSG00000078808, ENSG00000014216, ENSG00000101608, ENSG00000143933, ENSG00000153395, ENSG00000107745, ENSG00000115159, ENSG00000115468, ENSG00000151914, ENSG00000085832, ENSG00000127603, ENSG0000…	2139	178	18215	1.48306	1	0.80939	39.8382
UP_SEQ_FEATURE	domain:EF-hand 3	14	0.652681	0.267475	ENSG00000118680, ENSG00000170832, ENSG00000160014, ENSG00000126247, ENSG00000085491, ENSG00000187446, ENSG00000100503, ENSG00000128595, ENSG00000162909, ENSG00000197694, ENSG00000198668, ENSG00000078808, ENSG00000014216, ENSG00000101608, ENSG00000143933, ENSG00000092841	2139	91	18215	1.3101	1	0.999907	99.7422
Annotation Cluster 95	Enrichment Score: 1.8241780364622502
Category	Term	Count	%	PValue	Genes	List Total	Pop Hits	Pop Total	Fold Enrichment	Bonferroni	Benjamini	FDR
GOTERM_BP_FAT	GO:0034637~cellular carbohydrate biosynthetic process	20	0.932401	0.00198684	ENSG00000038274, ENSG00000111669, ENSG00000115159, ENSG00000142657, ENSG00000162772, ENSG00000151348, ENSG00000169826, ENSG00000170340, ENSG00000135094, ENSG00000160211, ENSG00000167531, ENSG00000086062, ENSG00000165140, ENSG00000142208, ENSG00000130309, ENSG00000128272, ENSG00000105220, ENSG00000182022, ENSG00000079739, ENSG00000169403	1801	69	13041	2.09883	0.9998	0.0408956	3.65469
GOTERM_BP_FAT	GO:0006090~pyruvate metabolic process	14	0.652681	0.00327351	ENSG00000115159, ENSG00000111669, ENSG00000162772, ENSG00000135094, ENSG00000134333, ENSG00000165140, ENSG00000172270, ENSG00000141526, ENSG00000128272, ENSG00000091140, ENSG00000105220, ENSG00000079739, ENSG00000197386, ENSG00000111716	1801	42	13041	2.41366	0.999999	0.0582493	5.95361
GOTERM_BP_FAT	GO:0016051~carbohydrate biosynthetic process	25	1.1655	0.0100159	ENSG00000111669, ENSG00000169764, ENSG00000142657, ENSG00000151348, ENSG00000169826, ENSG00000170340, ENSG00000160211, ENSG00000167531, ENSG00000165140, ENSG00000070614, ENSG00000128272, ENSG00000105220, ENSG00000182022, ENSG00000079739, ENSG00000038274, ENSG00000115159, ENSG00000162772, ENSG00000198380, ENSG00000135094, ENSG00000086062, ENSG00000142208, ENSG00000130309, ENSG00000111817, ENSG0000…	1801	107	13041	1.69182	1	0.125683	17.1756
SP_PIR_KEYWORDS	gluconeogenesis	7	0.32634	0.0180489	ENSG00000165140, ENSG00000111640, ENSG00000111669, ENSG00000102144, ENSG00000149925, ENSG00000105220, ENSG00000135094	2140	19	18260	3.14363	0.999997	0.0929914	24.026
GOTERM_BP_FAT	GO:0046364~monosaccharide biosynthetic process	11	0.512821	0.0249643	ENSG00000165140, ENSG00000115159, ENSG00000111669, ENSG00000142657, ENSG00000162772, ENSG00000128272, ENSG00000105220, ENSG00000182022, ENSG00000079739, ENSG00000160211, ENSG00000135094	1801	37	13041	2.15272	1	0.244606	37.7041
GOTERM_BP_FAT	GO:0046165~alcohol biosynthetic process	12	0.559441	0.0333918	ENSG00000165140, ENSG00000115159, ENSG00000111669, ENSG00000142657, ENSG00000162772, ENSG00000128272, ENSG00000105220, ENSG00000182022, ENSG00000079739, ENSG00000160211, ENSG00000135094, ENSG00000169403	1801	44	13041	1.97481	1	0.300503	47.048
GOTERM_BP_FAT	GO:0006094~gluconeogenesis	8	0.37296	0.0474696	ENSG00000165140, ENSG00000115159, ENSG00000111669, ENSG00000162772, ENSG00000128272, ENSG00000105220, ENSG00000079739, ENSG00000135094	1801	25	13041	2.31711	1	0.382556	59.7652
GOTERM_BP_FAT	GO:0019319~hexose biosynthetic process	9	0.41958	0.0548134	ENSG00000165140, ENSG00000115159, ENSG00000111669, ENSG00000162772, ENSG00000128272, ENSG00000105220, ENSG00000182022, ENSG00000079739, ENSG00000135094	1801	31	13041	2.10222	1	0.416634	65.1921
Annotation Cluster 96	Enrichment Score: 1.8234369486922362
Category	Term	Count	%	PValue	Genes	List Total	Pop Hits	Pop Total	Fold Enrichment	Bonferroni	Benjamini	FDR
GOTERM_MF_FAT	GO:0004177~aminopeptidase activity	11	0.512821	0.00516506	ENSG00000108039, ENSG00000142002, ENSG00000002549, ENSG00000124299, ENSG00000141279, ENSG00000164307, ENSG00000176978, ENSG00000166825, ENSG00000142327, ENSG00000135047, ENSG00000113441	1719	30	12491	2.66436	0.999554	0.0990167	8.23801
SP_PIR_KEYWORDS	Aminopeptidase	9	0.41958	0.00783046	ENSG00000108039, ENSG00000142002, ENSG00000002549, ENSG00000141279, ENSG00000164307, ENSG00000176978, ENSG00000166825, ENSG00000142327, ENSG00000113441	2140	26	18260	2.95363	0.995989	0.0456912	11.1835
INTERPRO	IPR001930:Peptidase M1, membrane alanine aminopeptidase	6	0.27972	0.0119791	ENSG00000111144, ENSG00000141279, ENSG00000164307, ENSG00000166825, ENSG00000142327, ENSG00000113441	2028	12	15977	3.9391	1	0.482623	19.206
INTERPRO	IPR014782:Peptidase M1, membrane alanine aminopeptidase, N-terminal	6	0.27972	0.0174636	ENSG00000111144, ENSG00000141279, ENSG00000164307, ENSG00000166825, ENSG00000142327, ENSG00000113441	2028	13	15977	3.63609	1	0.541893	26.7853
COG_ONTOLOGY	Amino acid transport and metabolism	10	0.4662	0.0902393	ENSG00000155096, ENSG00000133313, ENSG00000141279, ENSG00000164307, ENSG00000110446, ENSG00000155465, ENSG00000166825, ENSG00000148672, ENSG00000135094, ENSG00000113441	216	49	1915	1.80933	0.969779	0.441893	57.2239
Annotation Cluster 97	Enrichment Score: 1.822503132637469
Category	Term	Count	%	PValue	Genes	List Total	Pop Hits	Pop Total	Fold Enrichment	Bonferroni	Benjamini	FDR
SP_PIR_KEYWORDS	wd repeat	47	2.19114	0.00616141	ENSG00000128815, ENSG00000178252, ENSG00000109046, ENSG00000103657, ENSG00000176871, ENSG00000105875, ENSG00000120008, ENSG00000163625, ENSG00000122218, ENSG00000204628, ENSG00000077380, ENSG00000140332, ENSG00000129566, ENSG00000172869, ENSG00000110880, ENSG00000071127, ENSG00000172725, ENSG00000168010, ENSG00000138674, ENSG00000119402, ENSG00000131653, ENSG00000035681, ENSG00000172354, ENSG0000…	2140	271	18260	1.47984	0.986946	0.0379976	8.9026
UP_SEQ_FEATURE	repeat:WD 3	45	2.0979	0.0079287	ENSG00000128815, ENSG00000178252, ENSG00000109046, ENSG00000103657, ENSG00000176871, ENSG00000105875, ENSG00000120008, ENSG00000163625, ENSG00000122218, ENSG00000204628, ENSG00000077380, ENSG00000140332, ENSG00000129566, ENSG00000172869, ENSG00000110880, ENSG00000071127, ENSG00000172725, ENSG00000168010, ENSG00000138674, ENSG00000119402, ENSG00000131653, ENSG00000172354, ENSG00000035681, ENSG0000…	2139	260	18215	1.47386	1	0.529899	14.1397
UP_SEQ_FEATURE	repeat:WD 4	43	2.00466	0.00801501	ENSG00000128815, ENSG00000178252, ENSG00000109046, ENSG00000103657, ENSG00000176871, ENSG00000105875, ENSG00000120008, ENSG00000163625, ENSG00000122218, ENSG00000204628, ENSG00000077380, ENSG00000140332, ENSG00000129566, ENSG00000172869, ENSG00000110880, ENSG00000071127, ENSG00000172725, ENSG00000168010, ENSG00000138674, ENSG00000119402, ENSG00000131653, ENSG00000172354, ENSG00000035681, ENSG0000…	2139	246	18215	1.48851	1	0.52133	14.2826
INTERPRO	IPR015943:WD40/YVTN repeat-like	53	2.47086	0.00837836	ENSG00000187764, ENSG00000178252, ENSG00000105875, ENSG00000204628, ENSG00000077380, ENSG00000131653, ENSG00000035681, ENSG00000159069, ENSG00000167716, ENSG00000106263, ENSG00000110756, ENSG00000103426, ENSG00000007168, ENSG00000114450, ENSG00000157020, ENSG00000184432, ENSG00000128815, ENSG00000109046, ENSG00000176871, ENSG00000103657, ENSG00000120008, ENSG00000163625, ENSG00000122218, ENSG0000…	2028	295	15977	1.41541	1	0.45154	13.8338
UP_SEQ_FEATURE	repeat:WD 1	46	2.14452	0.00898903	ENSG00000128815, ENSG00000178252, ENSG00000109046, ENSG00000103657, ENSG00000176871, ENSG00000105875, ENSG00000120008, ENSG00000163625, ENSG00000122218, ENSG00000204628, ENSG00000077380, ENSG00000140332, ENSG00000129566, ENSG00000172869, ENSG00000110880, ENSG00000071127, ENSG00000172725, ENSG00000168010, ENSG00000138674, ENSG00000119402, ENSG00000131653, ENSG00000035681, ENSG00000172354, ENSG0000…	2139	269	18215	1.45621	1	0.550278	15.8802
UP_SEQ_FEATURE	repeat:WD 2	46	2.14452	0.00898903	ENSG00000128815, ENSG00000178252, ENSG00000109046, ENSG00000103657, ENSG00000176871, ENSG00000105875, ENSG00000120008, ENSG00000163625, ENSG00000122218, ENSG00000204628, ENSG00000077380, ENSG00000140332, ENSG00000129566, ENSG00000172869, ENSG00000110880, ENSG00000071127, ENSG00000172725, ENSG00000168010, ENSG00000138674, ENSG00000119402, ENSG00000131653, ENSG00000035681, ENSG00000172354, ENSG0000…	2139	269	18215	1.45621	1	0.550278	15.8802
UP_SEQ_FEATURE	repeat:WD 5	40	1.8648	0.0100154	ENSG00000128815, ENSG00000178252, ENSG00000109046, ENSG00000103657, ENSG00000176871, ENSG00000105875, ENSG00000120008, ENSG00000163625, ENSG00000122218, ENSG00000204628, ENSG00000077380, ENSG00000140332, ENSG00000129566, ENSG00000172869, ENSG00000071127, ENSG00000172725, ENSG00000168010, ENSG00000138674, ENSG00000131653, ENSG00000172354, ENSG00000035681, ENSG00000085449, ENSG00000084623, ENSG0000…	2139	228	18215	1.49398	1	0.566194	17.5331
INTERPRO	IPR017986:WD40 repeat, region	43	2.00466	0.0114533	ENSG00000128815, ENSG00000178252, ENSG00000109046, ENSG00000103657, ENSG00000176871, ENSG00000105875, ENSG00000163625, ENSG00000122218, ENSG00000204628, ENSG00000077380, ENSG00000140332, ENSG00000129566, ENSG00000172869, ENSG00000110880, ENSG00000071127, ENSG00000172725, ENSG00000168010, ENSG00000138674, ENSG00000119402, ENSG00000131653, ENSG00000172354, ENSG00000035681, ENSG00000085449, ENSG0000…	2028	233	15977	1.45392	1	0.489741	18.4417
INTERPRO	IPR019782:WD40 repeat 2	41	1.91142	0.012503	ENSG00000128815, ENSG00000178252, ENSG00000109046, ENSG00000103657, ENSG00000176871, ENSG00000105875, ENSG00000163625, ENSG00000122218, ENSG00000204628, ENSG00000140332, ENSG00000129566, ENSG00000172869, ENSG00000110880, ENSG00000071127, ENSG00000172725, ENSG00000168010, ENSG00000138674, ENSG00000119402, ENSG00000131653, ENSG00000172354, ENSG00000035681, ENSG00000085449, ENSG00000159069, ENSG0000…	2028	221	15977	1.46157	1	0.476232	19.9608
INTERPRO	IPR019781:WD40 repeat, subgroup	43	2.00466	0.0151302	ENSG00000128815, ENSG00000178252, ENSG00000109046, ENSG00000103657, ENSG00000176871, ENSG00000105875, ENSG00000120008, ENSG00000163625, ENSG00000122218, ENSG00000204628, ENSG00000077380, ENSG00000140332, ENSG00000129566, ENSG00000172869, ENSG00000110880, ENSG00000071127, ENSG00000172725, ENSG00000168010, ENSG00000138674, ENSG00000119402, ENSG00000131653, ENSG00000172354, ENSG00000035681, ENSG0000…	2028	237	15977	1.42938	1	0.529281	23.6465
INTERPRO	IPR019775:WD40 repeat, conserved site	47	2.19114	0.0249324	ENSG00000128815, ENSG00000178252, ENSG00000109046, ENSG00000103657, ENSG00000176871, ENSG00000105875, ENSG00000120008, ENSG00000163625, ENSG00000122218, ENSG00000204628, ENSG00000077380, ENSG00000140332, ENSG00000129566, ENSG00000110880, ENSG00000071127, ENSG00000172725, ENSG00000168010, ENSG00000162736, ENSG00000138674, ENSG00000119402, ENSG00000131653, ENSG00000035681, ENSG00000172354, ENSG0000…	2028	272	15977	1.36131	1	0.609534	36.0334
INTERPRO	IPR001680:WD40 repeat	45	2.0979	0.0291491	ENSG00000128815, ENSG00000178252, ENSG00000109046, ENSG00000103657, ENSG00000176871, ENSG00000105875, ENSG00000120008, ENSG00000163625, ENSG00000122218, ENSG00000204628, ENSG00000077380, ENSG00000140332, ENSG00000129566, ENSG00000172869, ENSG00000110880, ENSG00000071127, ENSG00000172725, ENSG00000168010, ENSG00000138674, ENSG00000119402, ENSG00000131653, ENSG00000172354, ENSG00000035681, ENSG0000…	2028	261	15977	1.35831	1	0.637123	40.7558
UP_SEQ_FEATURE	repeat:WD 6	32	1.49184	0.0316607	ENSG00000178252, ENSG00000109046, ENSG00000103657, ENSG00000105875, ENSG00000120008, ENSG00000122218, ENSG00000204628, ENSG00000077380, ENSG00000140332, ENSG00000129566, ENSG00000172869, ENSG00000071127, ENSG00000168010, ENSG00000131653, ENSG00000138674, ENSG00000172354, ENSG00000035681, ENSG00000085449, ENSG00000130429, ENSG00000103994, ENSG00000078369, ENSG00000221823, ENSG00000177565, ENSG0000…	2139	188	18215	1.44947	1	0.859654	45.9977
SMART	SM00320:WD40	45	2.0979	0.0377209	ENSG00000128815, ENSG00000178252, ENSG00000109046, ENSG00000103657, ENSG00000176871, ENSG00000105875, ENSG00000120008, ENSG00000163625, ENSG00000122218, ENSG00000204628, ENSG00000077380, ENSG00000140332, ENSG00000129566, ENSG00000172869, ENSG00000110880, ENSG00000071127, ENSG00000172725, ENSG00000168010, ENSG00000138674, ENSG00000119402, ENSG00000131653, ENSG00000172354, ENSG00000035681, ENSG0000…	1135	261	8764	1.33131	1	0.386347	41.2873
UP_SEQ_FEATURE	repeat:WD 7	24	1.11888	0.0920725	ENSG00000178252, ENSG00000078369, ENSG00000103657, ENSG00000105875, ENSG00000120008, ENSG00000204628, ENSG00000077380, ENSG00000140332, ENSG00000177565, ENSG00000129566, ENSG00000071127, ENSG00000172869, ENSG00000104093, ENSG00000103426, ENSG00000007168, ENSG00000168010, ENSG00000114450, ENSG00000131653, ENSG00000138674, ENSG00000172354, ENSG00000085449, ENSG00000143924, ENSG00000143669, ENSG0000…	2139	147	18215	1.39031	1	0.982933	84.2734
Annotation Cluster 98	Enrichment Score: 1.7431475951349087
Category	Term	Count	%	PValue	Genes	List Total	Pop Hits	Pop Total	Fold Enrichment	Bonferroni	Benjamini	FDR
GOTERM_MF_FAT	GO:0051219~phosphoprotein binding	10	0.4662	0.00594785	ENSG00000134575, ENSG00000108953, ENSG00000166913, ENSG00000007168, ENSG00000026508, ENSG00000155307, ENSG00000100030, ENSG00000198793, ENSG00000177885, ENSG00000139687	1719	26	12491	2.79478	0.999862	0.111763	9.4294
GOTERM_MF_FAT	GO:0045309~protein phosphorylated amino acid binding	6	0.27972	0.0167505	ENSG00000134575, ENSG00000108953, ENSG00000166913, ENSG00000155307, ENSG00000100030, ENSG00000177885	1719	12	12491	3.63322	1	0.232751	24.4553
GOTERM_MF_FAT	GO:0001784~phosphotyrosine binding	4	0.18648	0.0591793	ENSG00000134575, ENSG00000155307, ENSG00000100030, ENSG00000177885	1719	7	12491	4.15225	1	0.513919	63.6786
Annotation Cluster 99	Enrichment Score: 1.7403476785018979
Category	Term	Count	%	PValue	Genes	List Total	Pop Hits	Pop Total	Fold Enrichment	Bonferroni	Benjamini	FDR
GOTERM_BP_FAT	GO:0018105~peptidyl-serine phosphorylation	10	0.4662	0.00803951	ENSG00000163513, ENSG00000082701, ENSG00000157106, ENSG00000013441, ENSG00000142208, ENSG00000173020, ENSG00000152332, ENSG00000110422, ENSG00000106799, ENSG00000072062	1801	27	13041	2.68184	1	0.109192	14.0248
GOTERM_BP_FAT	GO:0018210~peptidyl-threonine modification	8	0.37296	0.0187762	ENSG00000163513, ENSG00000140992, ENSG00000013441, ENSG00000173020, ENSG00000110422, ENSG00000198793, ENSG00000106799, ENSG00000141429	1801	21	13041	2.75847	1	0.200895	29.8715
GOTERM_BP_FAT	GO:0018209~peptidyl-serine modification	11	0.512821	0.0249643	ENSG00000163513, ENSG00000082701, ENSG00000157106, ENSG00000013441, ENSG00000142208, ENSG00000173020, ENSG00000152332, ENSG00000110422, ENSG00000106799, ENSG00000141429, ENSG00000072062	1801	37	13041	2.15272	1	0.244606	37.7041
GOTERM_BP_FAT	GO:0018107~peptidyl-threonine phosphorylation	7	0.32634	0.0290037	ENSG00000163513, ENSG00000140992, ENSG00000013441, ENSG00000173020, ENSG00000110422, ENSG00000198793, ENSG00000106799	1801	18	13041	2.81594	1	0.270897	42.3622
Annotation Cluster 100	Enrichment Score: 1.7299108395819691
Category	Term	Count	%	PValue	Genes	List Total	Pop Hits	Pop Total	Fold Enrichment	Bonferroni	Benjamini	FDR
SP_PIR_KEYWORDS	mitochondrion outer membrane	17	0.792541	0.0061555	ENSG00000123983, ENSG00000116688, ENSG00000173726, ENSG00000097033, ENSG00000151726, ENSG00000100243, ENSG00000197142, ENSG00000068366, ENSG00000143393, ENSG00000213585, ENSG00000159399, ENSG00000165637, ENSG00000156515, ENSG00000198793, ENSG00000198814, ENSG00000184602, ENSG00000110090	2140	70	18260	2.07223	0.986892	0.0382971	8.89443
GOTERM_CC_FAT	GO:0005741~mitochondrial outer membrane	21	0.979021	0.019614	ENSG00000123983, ENSG00000116688, ENSG00000132155, ENSG00000173726, ENSG00000097033, ENSG00000151726, ENSG00000100243, ENSG00000197142, ENSG00000068366, ENSG00000143384, ENSG00000143393, ENSG00000159399, ENSG00000213585, ENSG00000171552, ENSG00000186298, ENSG00000089220, ENSG00000165637, ENSG00000156515, ENSG00000198793, ENSG00000198814, ENSG00000110090	1716	89	12271	1.6873	0.999997	0.10982	25.5854
GOTERM_CC_FAT	GO:0031968~organelle outer membrane	23	1.07226	0.0259679	ENSG00000080815, ENSG00000123983, ENSG00000116688, ENSG00000132155, ENSG00000138095, ENSG00000173726, ENSG00000097033, ENSG00000151726, ENSG00000100243, ENSG00000197142, ENSG00000068366, ENSG00000143384, ENSG00000143393, ENSG00000159399, ENSG00000213585, ENSG00000171552, ENSG00000186298, ENSG00000089220, ENSG00000165637, ENSG00000156515, ENSG00000198793, ENSG00000198814, ENSG00000110090	1716	103	12271	1.59681	1	0.136296	32.4648
GOTERM_CC_FAT	GO:0019867~outer membrane	23	1.07226	0.0383787	ENSG00000080815, ENSG00000123983, ENSG00000116688, ENSG00000132155, ENSG00000138095, ENSG00000173726, ENSG00000097033, ENSG00000151726, ENSG00000100243, ENSG00000197142, ENSG00000068366, ENSG00000143384, ENSG00000143393, ENSG00000159399, ENSG00000213585, ENSG00000171552, ENSG00000186298, ENSG00000089220, ENSG00000165637, ENSG00000156515, ENSG00000198793, ENSG00000198814, ENSG00000110090	1716	107	12271	1.53712	1	0.185789	44.2242
Annotation Cluster 101	Enrichment Score: 1.722561136833021
Category	Term	Count	%	PValue	Genes	List Total	Pop Hits	Pop Total	Fold Enrichment	Bonferroni	Benjamini	FDR
UP_SEQ_FEATURE	domain:DHR-1	6	0.27972	0.005563	ENSG00000135905, ENSG00000147459, ENSG00000147251, ENSG00000107099, ENSG00000134516, ENSG00000128512	2139	11	18215	4.64491	1	0.434279	10.1326
UP_SEQ_FEATURE	domain:DHR-2	6	0.27972	0.005563	ENSG00000135905, ENSG00000147459, ENSG00000147251, ENSG00000107099, ENSG00000134516, ENSG00000128512	2139	11	18215	4.64491	1	0.434279	10.1326
INTERPRO	IPR010703:Dedicator of cytokinesis	3	0.13986	0.219634	ENSG00000135905, ENSG00000147251, ENSG00000107099	2028	7	15977	3.37637	1	0.988402	98.7582
Annotation Cluster 102	Enrichment Score: 1.687523008786256
Category	Term	Count	%	PValue	Genes	List Total	Pop Hits	Pop Total	Fold Enrichment	Bonferroni	Benjamini	FDR
GOTERM_BP_FAT	GO:0006508~proteolysis	180	8.39161	0.000250317	ENSG00000173369, ENSG00000197323, ENSG00000010256, ENSG00000156587, ENSG00000124299, ENSG00000115307, ENSG00000100764, ENSG00000153827, ENSG00000166233, ENSG00000167986, ENSG00000113441, ENSG00000173039, ENSG00000089053, ENSG00000126261, ENSG00000167671, ENSG00000141279, ENSG00000168615, ENSG00000159069, ENSG00000166598, ENSG00000135655, ENSG00000129128, ENSG00000173372, ENSG00000157227, ENSG0000…	1801	1019	13041	1.27907	0.657759	0.00731721	0.467566
SP_PIR_KEYWORDS	Protease	75	3.4965	0.00346537	ENSG00000142002, ENSG00000124299, ENSG00000143106, ENSG00000143387, ENSG00000113441, ENSG00000140564, ENSG00000162909, ENSG00000136930, ENSG00000141279, ENSG00000168615, ENSG00000196954, ENSG00000118503, ENSG00000135655, ENSG00000129128, ENSG00000114316, ENSG00000157227, ENSG00000166340, ENSG00000182326, ENSG00000012223, ENSG00000159377, ENSG00000106066, ENSG00000140612, ENSG00000101182, ENSG0000…	2140	464	18260	1.37921	0.91257	0.0233817	5.1023
GOTERM_MF_FAT	GO:0008233~peptidase activity	87	4.05594	0.1017	ENSG00000010256, ENSG00000142002, ENSG00000124299, ENSG00000143106, ENSG00000143387, ENSG00000113441, ENSG00000140564, ENSG00000162909, ENSG00000136930, ENSG00000141279, ENSG00000168615, ENSG00000196954, ENSG00000118503, ENSG00000135655, ENSG00000074800, ENSG00000129128, ENSG00000078304, ENSG00000114316, ENSG00000157227, ENSG00000166340, ENSG00000182326, ENSG00000012223, ENSG00000003402, ENSG0000…	1719	548	12491	1.15361	1	0.662808	83.1459
GOTERM_MF_FAT	GO:0070011~peptidase activity, acting on L-amino acid peptides	81	3.77622	0.168662	ENSG00000010256, ENSG00000142002, ENSG00000124299, ENSG00000143106, ENSG00000143387, ENSG00000113441, ENSG00000140564, ENSG00000162909, ENSG00000136930, ENSG00000141279, ENSG00000168615, ENSG00000196954, ENSG00000118503, ENSG00000135655, ENSG00000074800, ENSG00000114316, ENSG00000157227, ENSG00000166340, ENSG00000182326, ENSG00000012223, ENSG00000003402, ENSG00000159377, ENSG00000106066, ENSG0000…	1719	524	12491	1.12325	1	0.811389	95.3425
GOTERM_MF_FAT	GO:0004175~endopeptidase activity	55	2.5641	0.245362	ENSG00000010256, ENSG00000143106, ENSG00000143387, ENSG00000140564, ENSG00000162909, ENSG00000136930, ENSG00000168615, ENSG00000196954, ENSG00000074800, ENSG00000135655, ENSG00000114316, ENSG00000157227, ENSG00000166340, ENSG00000182326, ENSG00000012223, ENSG00000003402, ENSG00000159377, ENSG00000101182, ENSG00000100600, ENSG00000140943, ENSG00000124486, ENSG00000123342, ENSG00000126247, ENSG0000…	1719	357	12491	1.11948	1	0.897682	99.0663
Annotation Cluster 103	Enrichment Score: 1.6632914202395603
Category	Term	Count	%	PValue	Genes	List Total	Pop Hits	Pop Total	Fold Enrichment	Bonferroni	Benjamini	FDR
GOTERM_CC_FAT	GO:0010008~endosome membrane	15	0.699301	0.0195784	ENSG00000143862, ENSG00000140497, ENSG00000198246, ENSG00000039319, ENSG00000115561, ENSG00000143878, ENSG00000166710, ENSG00000136021, ENSG00000110911, ENSG00000115020, ENSG00000103043, ENSG00000206503, ENSG00000135404, ENSG00000185722, ENSG00000080371	1716	56	12271	1.91543	0.999997	0.110579	25.5452
GOTERM_CC_FAT	GO:0044440~endosomal part	15	0.699301	0.0195784	ENSG00000143862, ENSG00000140497, ENSG00000198246, ENSG00000039319, ENSG00000115561, ENSG00000143878, ENSG00000166710, ENSG00000136021, ENSG00000110911, ENSG00000115020, ENSG00000103043, ENSG00000206503, ENSG00000135404, ENSG00000185722, ENSG00000080371	1716	56	12271	1.91543	0.999997	0.110579	25.5452
GOTERM_CC_FAT	GO:0031901~early endosome membrane	5	0.2331	0.0267037	ENSG00000115020, ENSG00000206503, ENSG00000039319, ENSG00000080371, ENSG00000166710	1716	9	12271	3.97274	1	0.137723	33.2219
Annotation Cluster 104	Enrichment Score: 1.6623528872102078
Category	Term	Count	%	PValue	Genes	List Total	Pop Hits	Pop Total	Fold Enrichment	Bonferroni	Benjamini	FDR
GOTERM_BP_FAT	GO:0001817~regulation of cytokine production	40	1.8648	0.00246488	ENSG00000122862, ENSG00000105329, ENSG00000018280, ENSG00000100292, ENSG00000090376, ENSG00000172216, ENSG00000170458, ENSG00000105483, ENSG00000131507, ENSG00000173039, ENSG00000134352, ENSG00000125347, ENSG00000140564, ENSG00000114013, ENSG00000137462, ENSG00000112149, ENSG00000172936, ENSG00000158869, ENSG00000010610, ENSG00000120690, ENSG00000173757, ENSG00000165025, ENSG00000168918, ENSG0000…	1801	180	13041	1.60911	0.999974	0.0477577	4.51497
GOTERM_BP_FAT	GO:0001819~positive regulation of cytokine production	20	0.932401	0.0329542	ENSG00000182220, ENSG00000137752, ENSG00000142166, ENSG00000105329, ENSG00000122122, ENSG00000160712, ENSG00000018280, ENSG00000107201, ENSG00000144381, ENSG00000089041, ENSG00000170458, ENSG00000105483, ENSG00000134352, ENSG00000112149, ENSG00000137462, ENSG00000172243, ENSG00000172936, ENSG00000104312, ENSG00000158869, ENSG00000136869	1801	89	13041	1.62719	1	0.297774	46.5974
GOTERM_BP_FAT	GO:0051240~positive regulation of multicellular organismal process	41	1.91142	0.126834	ENSG00000148053, ENSG00000105329, ENSG00000095303, ENSG00000018280, ENSG00000100292, ENSG00000170458, ENSG00000105483, ENSG00000134352, ENSG00000137462, ENSG00000112149, ENSG00000204217, ENSG00000172936, ENSG00000184371, ENSG00000158869, ENSG00000118785, ENSG00000150991, ENSG00000173757, ENSG00000080815, ENSG00000108691, ENSG00000137752, ENSG00000182220, ENSG00000142166, ENSG00000221983, ENSG0000…	1801	242	13041	1.22678	1	0.668581	92.1058
Annotation Cluster 105	Enrichment Score: 1.6543475846764704
Category	Term	Count	%	PValue	Genes	List Total	Pop Hits	Pop Total	Fold Enrichment	Bonferroni	Benjamini	FDR
GOTERM_MF_FAT	GO:0008134~transcription factor binding	95	4.4289	0.00145181	ENSG00000127616, ENSG00000100823, ENSG00000161547, ENSG00000064393, ENSG00000080503, ENSG00000153827, ENSG00000171988, ENSG00000124151, ENSG00000171223, ENSG00000168036, ENSG00000159692, ENSG00000173039, ENSG00000111642, ENSG00000099246, ENSG00000143799, ENSG00000168610, ENSG00000126261, ENSG00000140464, ENSG00000130726, ENSG00000108788, ENSG00000179583, ENSG00000060138, ENSG00000100811, ENSG0000…	1719	509	12491	1.35621	0.885224	0.0372664	2.38318
GOTERM_MF_FAT	GO:0016563~transcription activator activity	71	3.31002	0.0293566	ENSG00000127616, ENSG00000100823, ENSG00000080503, ENSG00000124151, ENSG00000171223, ENSG00000168036, ENSG00000102034, ENSG00000124782, ENSG00000114013, ENSG00000168610, ENSG00000184216, ENSG00000140464, ENSG00000130726, ENSG00000118689, ENSG00000179583, ENSG00000116044, ENSG00000100811, ENSG00000105967, ENSG00000065526, ENSG00000073614, ENSG00000005339, ENSG00000107223, ENSG00000173473, ENSG0000…	1719	409	12491	1.26141	1	0.344804	39.0229
GOTERM_MF_FAT	GO:0003712~transcription cofactor activity	61	2.84382	0.0694216	ENSG00000100823, ENSG00000161547, ENSG00000064393, ENSG00000080503, ENSG00000124151, ENSG00000171223, ENSG00000168036, ENSG00000140464, ENSG00000130726, ENSG00000179583, ENSG00000060138, ENSG00000100811, ENSG00000105967, ENSG00000074800, ENSG00000065526, ENSG00000005339, ENSG00000107223, ENSG00000012822, ENSG00000173473, ENSG00000025434, ENSG00000197157, ENSG00000196498, ENSG00000049618, ENSG0000…	1719	362	12491	1.22445	1	0.561609	69.7142
GOTERM_MF_FAT	GO:0003713~transcription coactivator activity	38	1.77156	0.0815641	ENSG00000084676, ENSG00000100823, ENSG00000083168, ENSG00000054118, ENSG00000132341, ENSG00000080503, ENSG00000124151, ENSG00000171223, ENSG00000168036, ENSG00000137309, ENSG00000130589, ENSG00000181163, ENSG00000140464, ENSG00000130726, ENSG00000179583, ENSG00000164442, ENSG00000108510, ENSG00000100811, ENSG00000105967, ENSG00000033800, ENSG00000067066, ENSG00000005339, ENSG00000107223, ENSG0000…	1719	214	12491	1.2903	1	0.60361	75.6477
Annotation Cluster 106	Enrichment Score: 1.6522842398229016
Category	Term	Count	%	PValue	Genes	List Total	Pop Hits	Pop Total	Fold Enrichment	Bonferroni	Benjamini	FDR
GOTERM_MF_FAT	GO:0004185~serine-type carboxypeptidase activity	5	0.2331	0.00158799	ENSG00000121064, ENSG00000106066, ENSG00000064601, ENSG00000137509, ENSG00000108582	1719	5	12491	7.26643	0.906331	0.0386977	2.60396
GOTERM_MF_FAT	GO:0070008~serine-type exopeptidase activity	5	0.2331	0.00424349	ENSG00000121064, ENSG00000106066, ENSG00000064601, ENSG00000137509, ENSG00000108582	1719	6	12491	6.05536	0.998229	0.0853767	6.81654
INTERPRO	IPR018202:Peptidase S10, serine carboxypeptidase, active site	3	0.13986	0.0441882	ENSG00000121064, ENSG00000106066, ENSG00000064601	2028	3	15977	7.87821	1	0.72488	55.0571
INTERPRO	IPR001563:Peptidase S10, serine carboxypeptidase	3	0.13986	0.0441882	ENSG00000121064, ENSG00000106066, ENSG00000064601	2028	3	15977	7.87821	1	0.72488	55.0571
SP_PIR_KEYWORDS	carboxypeptidase	8	0.37296	0.0731487	ENSG00000121064, ENSG00000106066, ENSG00000133313, ENSG00000064601, ENSG00000135678, ENSG00000137509, ENSG00000104324, ENSG00000108582	2140	32	18260	2.13318	1	0.281948	68.2092
GOTERM_MF_FAT	GO:0004180~carboxypeptidase activity	9	0.41958	0.126738	ENSG00000121064, ENSG00000106066, ENSG00000124299, ENSG00000133313, ENSG00000064601, ENSG00000135678, ENSG00000137509, ENSG00000104324, ENSG00000108582	1719	37	12491	1.76751	1	0.728212	89.4588
Annotation Cluster 107	Enrichment Score: 1.6433275381727157
Category	Term	Count	%	PValue	Genes	List Total	Pop Hits	Pop Total	Fold Enrichment	Bonferroni	Benjamini	FDR
[truncated: 4,267 more rows]

## Sheet: top10_expressed_transitional
Annotation Cluster 1	Enrichment Score: 31.0839478929027
[truncated: 4,999 more rows]

## Sheet: top10_expressed_mature
Annotation Cluster 1	Enrichment Score: 29.630568134781655
[truncated: 4,811 more rows]
