# Supplementary material for: RNA Sequencing of the Human Milk Fat Layer Transcriptome Reveals Distinct Gene Expression Profiles at Three Stages of Lactation
Source: PLoS One. 2013 Jul 5;8(7):e67531. doi: 10.1371/journal.pone.0067531 (PMC3702532; doi:10.1371/journal.pone.0067531)
Supplement: Dataset S3 — Significant KEGG pathways and Biological Process Gene Ontology Terms for each of the eight identified cluster trajectories. (XLSX) [file pone.0067531.s008.xlsx]

## Sheet: Description
	This Excel Workbook contains a Functional enrichment analysis from Lemay et al (2013) "Transcriptome analysis of human milk production by RNA sequencing reveals distinct gene expression profiles at three stages of lactation"
	Gene members of each trajectory cluster were tested for enrichment with Biological process Gene Ontology Terms and with KEGG pathways.
	These data sets are given in the BP_GO_TERMS and KEGG_pathways sheets, respectively.
	Each table lists the cluster number, the enriched GO or pathway term, the Benjamini p-value (adjusted for multiple correction).
	If the cluster is not listed in the table, it was not enriched with functional annotations.

## Sheet: BP_GO_TERMS
cluster	Term	Benjamini
c1	GO:0007049~cell cycle	4.93189e-08
c1	GO:0000279~M phase	6.03907e-06
c1	GO:0022403~cell cycle phase	8.04839e-06
c1	GO:0006259~DNA metabolic process	0.000238589
c1	GO:0022402~cell cycle process	0.000273696
c1	GO:0000278~mitotic cell cycle	0.00037179
c1	GO:0006260~DNA replication	0.000392577
c1	GO:0007067~mitosis	0.00128889
c1	GO:0000280~nuclear division	0.00128889
c1	GO:0051276~chromosome organization	0.00133694
c1	GO:0007017~microtubule-based process	0.00127197
c1	GO:0000087~M phase of mitotic cell cycle	0.00129957
c1	GO:0006396~RNA processing	0.00148771
c1	GO:0048285~organelle fission	0.00160033
c1	GO:0016071~mRNA metabolic process	0.0175505
c1	GO:0006281~DNA repair	0.016852
c1	GO:0006974~response to DNA damage stimulus	0.0178044
c1	GO:0006397~mRNA processing	0.0173012
c1	GO:0006323~DNA packaging	0.0206309
c1	GO:0000226~microtubule cytoskeleton organization	0.0211569
c1	GO:0008380~RNA splicing	0.031598
c1	GO:0007051~spindle organization	0.030337
c1	GO:0033554~cellular response to stress	0.03458
c1	GO:0006261~DNA-dependent DNA replication	0.0339686
c1	GO:0044265~cellular macromolecule catabolic process	0.033103
c1	GO:0006333~chromatin assembly or disassembly	0.0348958
c1	GO:0009057~macromolecule catabolic process	0.0471497
cluster	Term	Benjamini
cluster	Term	Benjamini
c3	GO:0006396~RNA processing	0.000164658
c3	GO:0006397~mRNA processing	0.000917408
c3	GO:0006281~DNA repair	0.00119975
c3	GO:0051276~chromosome organization	0.000978055
c3	GO:0006974~response to DNA damage stimulus	0.00139984
c3	GO:0008380~RNA splicing	0.00156585
c3	GO:0016071~mRNA metabolic process	0.00192803
c3	GO:0006259~DNA metabolic process	0.0017776
c3	GO:0022403~cell cycle phase	0.0025105
c3	GO:0007059~chromosome segregation	0.00390765
c3	GO:0000075~cell cycle checkpoint	0.00418808
c3	GO:0051301~cell division	0.00460093
c3	GO:0006297~nucleotide-excision repair, DNA gap filling	0.00544017
c3	GO:0033554~cellular response to stress	0.00658709
c3	GO:0000279~M phase	0.00752612
c3	GO:0000377~RNA splicing, via transesterification reactions with bulged adenosine as nucleophile	0.0128331
c3	GO:0000375~RNA splicing, via transesterification reactions	0.0128331
c3	GO:0000398~nuclear mRNA splicing, via spliceosome	0.0128331
c3	GO:0000087~M phase of mitotic cell cycle	0.0173709
c3	GO:0006260~DNA replication	0.0166767
c3	GO:0048285~organelle fission	0.0226943
c3	GO:0000280~nuclear division	0.0263444
c3	GO:0007067~mitosis	0.0263444
c3	GO:0007049~cell cycle	0.0324791
cluster	Term	Benjamini
c4	GO:0006414~translational elongation	5.39956e-41
c4	GO:0006412~translation	8.23499e-38
c4	GO:0034660~ncRNA metabolic process	2.56171e-07
c4	GO:0042254~ribosome biogenesis	5.14269e-07
c4	GO:0022613~ribonucleoprotein complex biogenesis	7.05192e-07
c4	GO:0034470~ncRNA processing	2.0269e-05
c4	GO:0042274~ribosomal small subunit biogenesis	8.22872e-05
c4	GO:0006364~rRNA processing	0.000664094
c4	GO:0016072~rRNA metabolic process	0.00125919
c4	GO:0006396~RNA processing	0.00245428
c4	GO:0034621~cellular macromolecular complex subunit organization	0.00261664
c4	GO:0034622~cellular macromolecular complex assembly	0.00433044
c4	GO:0000087~M phase of mitotic cell cycle	0.00641211
c4	GO:0000279~M phase	0.0089246
c4	GO:0000280~nuclear division	0.00887829
c4	GO:0007067~mitosis	0.00887829
c4	GO:0022402~cell cycle process	0.00836087
c4	GO:0048285~organelle fission	0.00793379
c4	GO:0000278~mitotic cell cycle	0.00868467
c4	GO:0034613~cellular protein localization	0.0334661
c4	GO:0006334~nucleosome assembly	0.035704
c4	GO:0006886~intracellular protein transport	0.0358791
c4	GO:0022403~cell cycle phase	0.034742
c4	GO:0070727~cellular macromolecule localization	0.034742
c4	GO:0006323~DNA packaging	0.0358018
c4	GO:0034728~nucleosome organization	0.0354179
c4	GO:0031497~chromatin assembly	0.0440722
cluster	Term	Benjamini
c5	GO:0006955~immune response	1.89029e-09
c5	GO:0006954~inflammatory response	3.7048e-08
c5	GO:0009611~response to wounding	1.25758e-07
c5	GO:0006952~defense response	5.23367e-07
c5	GO:0006935~chemotaxis	2.56298e-06
c5	GO:0042330~taxis	2.56298e-06
c5	GO:0007626~locomotory behavior	7.19803e-05
c5	GO:0045321~leukocyte activation	0.000411975
c5	GO:0042110~T cell activation	0.00037845
c5	GO:0046649~lymphocyte activation	0.000764815
c5	GO:0002684~positive regulation of immune system process	0.000719211
c5	GO:0006928~cell motion	0.00115148
c5	GO:0001775~cell activation	0.00109347
c5	GO:0030005~cellular di-, tri-valent inorganic cation homeostasis	0.00434024
c5	GO:0050865~regulation of cell activation	0.00562804
c5	GO:0002697~regulation of immune effector process	0.00601831
c5	GO:0001817~regulation of cytokine production	0.00591332
c5	GO:0002822~regulation of adaptive immune response based on somatic recombination of immune receptors built from immunoglobulin superfamily domains	0.00632725
c5	GO:0006874~cellular calcium ion homeostasis	0.00718891
c5	GO:0007242~intracellular signaling cascade	0.0074573
c5	GO:0002819~regulation of adaptive immune response	0.00738581
c5	GO:0007610~behavior	0.00790569
c5	GO:0030097~hemopoiesis	0.00880484
c5	GO:0002703~regulation of leukocyte mediated immunity	0.00847629
c5	GO:0006875~cellular metal ion homeostasis	0.00855864
c5	GO:0042098~T cell proliferation	0.00902165
c5	GO:0055074~calcium ion homeostasis	0.0105236
c5	GO:0002706~regulation of lymphocyte mediated immunity	0.0102723
c5	GO:0055066~di-, tri-valent inorganic cation homeostasis	0.0101739
c5	GO:0002521~leukocyte differentiation	0.0122079
c5	GO:0030098~lymphocyte differentiation	0.012042
c5	GO:0002694~regulation of leukocyte activation	0.0134177
c5	GO:0010629~negative regulation of gene expression	0.0155978
c5	GO:0030003~cellular cation homeostasis	0.015169
c5	GO:0070661~leukocyte proliferation	0.0155363
c5	GO:0032943~mononuclear cell proliferation	0.0155363
c5	GO:0048534~hemopoietic or lymphoid organ development	0.0156375
c5	GO:0050867~positive regulation of cell activation	0.0190684
c5	GO:0055065~metal ion homeostasis	0.0189596
c5	GO:0002520~immune system development	0.0262285
c5	GO:0046651~lymphocyte proliferation	0.0257351
c5	GO:0051591~response to cAMP	0.0257351
c5	GO:0050778~positive regulation of immune response	0.0381432
c5	GO:0002696~positive regulation of leukocyte activation	0.0372776
c5	GO:0055080~cation homeostasis	0.0382724
c5	GO:0006873~cellular ion homeostasis	0.0396515
c5	GO:0055082~cellular chemical homeostasis	0.0400434
c5	GO:0034097~response to cytokine stimulus	0.0414521
c5	GO:0007599~hemostasis	0.0468133
cluster	Term	Benjamini
c6	GO:0006350~transcription	0.00109716
c6	GO:0006355~regulation of transcription, DNA-dependent	0.00204207
c6	GO:0045449~regulation of transcription	0.00147575
c6	GO:0051252~regulation of RNA metabolic process	0.00151406
c6	GO:0001775~cell activation	0.00688421
c6	GO:0045321~leukocyte activation	0.0155612
c6	GO:0006468~protein amino acid phosphorylation	0.0358692
cluster	Term	Benjamini
c7	GO:0008610~lipid biosynthetic process	0.0249209
cluster	Term	Benjamini
c8	GO:0006091~generation of precursor metabolites and energy	2.91895e-07
c8	GO:0055114~oxidation reduction	2.15251e-06
c8	GO:0045333~cellular respiration	7.55661e-06
c8	GO:0006120~mitochondrial electron transport, NADH to ubiquinone	1.25848e-05
c8	GO:0042773~ATP synthesis coupled electron transport	1.07391e-05
c8	GO:0042775~mitochondrial ATP synthesis coupled electron transport	1.07391e-05
c8	GO:0015980~energy derivation by oxidation of organic compounds	1.1138e-05
c8	GO:0022900~electron transport chain	1.29706e-05
c8	GO:0006732~coenzyme metabolic process	1.45274e-05
c8	GO:0006119~oxidative phosphorylation	4.16475e-05
c8	GO:0051186~cofactor metabolic process	0.000239351
c8	GO:0022904~respiratory electron transport chain	0.000231853
c8	GO:0045184~establishment of protein localization	0.00317289
c8	GO:0015031~protein transport	0.00352854
c8	GO:0050808~synapse organization	0.00845378
c8	GO:0051188~cofactor biosynthetic process	0.0101636
c8	GO:0008104~protein localization	0.0101565
c8	GO:0009108~coenzyme biosynthetic process	0.010262
c8	GO:0006793~phosphorus metabolic process	0.0116817
c8	GO:0006796~phosphate metabolic process	0.0116817
c8	GO:0007005~mitochondrion organization	0.0166774
c8	GO:0007031~peroxisome organization	0.0188806
c8	GO:0006412~translation	0.0242352
c8	GO:0051351~positive regulation of ligase activity	0.0255662
c8	GO:0051340~regulation of ligase activity	0.0298858
c8	GO:0051437~positive regulation of ubiquitin-protein ligase activity during mitotic cell cycle	0.0423579
c8	GO:0051436~negative regulation of ubiquitin-protein ligase activity during mitotic cell cycle	0.0476973
c8	GO:0031145~anaphase-promoting complex-dependent proteasomal ubiquitin-dependent protein catabolic process	0.0476973

## Sheet: KEGG_pathways
cluster	Term	Benjamini
c1	hsa04110:Cell cycle	0.00245667
cluster	Term	Benjamini
c2	hsa00510:N-Glycan biosynthesis	0.0113583
c2	hsa05223:Non-small cell lung cancer	0.0232338
c2	hsa00600:Sphingolipid metabolism	0.0307456
c2	hsa05212:Pancreatic cancer	0.032648
c2	hsa05214:Glioma	0.0331658
cluster	Term	Benjamini
c3	hsa03030:DNA replication	0.0120406
c3	hsa04110:Cell cycle	0.00713968
c3	hsa03040:Spliceosome	0.0476841
c3	hsa03430:Mismatch repair	0.0372791
c3	hsa04310:Wnt signaling pathway	0.0301606
cluster	Term	Benjamini
c4	hsa03010:Ribosome	1.03186e-47
cluster	Term	Benjamini
c5	hsa04062:Chemokine signaling pathway	1.06565e-06
c5	hsa04060:Cytokine-cytokine receptor interaction	0.00569654
c5	hsa04660:T cell receptor signaling pathway	0.00470682
c5	hsa04662:B cell receptor signaling pathway	0.00749156
c5	hsa04610:Complement and coagulation cascades	0.0316086
c5	hsa04666:Fc gamma R-mediated phagocytosis	0.0400908
c5	hsa04640:Hematopoietic cell lineage	0.0388556
c5	hsa04510:Focal adhesion	0.0417175
cluster	Term	Benjamini
c6	hsa04142:Lysosome	1.7996e-07
c6	hsa04722:Neurotrophin signaling pathway	0.0181387
c6	hsa04514:Cell adhesion molecules (CAMs)	0.0206375
cluster	Term	Benjamini
c7	NA	NA
cluster	Term	Benjamini
c8	hsa05012:Parkinson's disease	5.70895e-10
c8	hsa05016:Huntington's disease	1.23316e-09
c8	hsa05010:Alzheimer's disease	5.71576e-08
c8	hsa00190:Oxidative phosphorylation	4.45637e-08
c8	hsa00640:Propanoate metabolism	1.00269e-05
c8	hsa00280:Valine, leucine and isoleucine degradation	1.91474e-05
c8	hsa04910:Insulin signaling pathway	0.000779489
c8	hsa00020:Citrate cycle (TCA cycle)	0.0027435
c8	hsa00650:Butanoate metabolism	0.00954182
c8	hsa03050:Proteasome	0.0090792
c8	hsa00620:Pyruvate metabolism	0.021967
