# Supplementary material for: RNA Sequencing of the Human Milk Fat Layer Transcriptome Reveals Distinct Gene Expression Profiles at Three Stages of Lactation
Source: PLoS One. 2013 Jul 5;8(7):e67531. doi: 10.1371/journal.pone.0067531 (PMC3702532; doi:10.1371/journal.pone.0067531)
Supplement: Dataset S4 — Insulin signaling and lactose synthesis pathway gene sets, their FPKM values at each lactation stage, and whether upregulated, downregulated or unchanged between stages. (XLSX) [file pone.0067531.s009.xlsx]

## Sheet: Description
	Lactose Synthesis and Insulin Signaling Genes, expression values, and significance of differential expression between phases
	Ensembl Identifiers and Gene Names are based on Ensembl Release 66
	Locus (Chromosome coordinates) are based on human genome assembly hg19
	Colostrum/Transitional/Mature columns: Mean FPKMs summarized at the gene level. Rounded to two decimal places.
	traVcol = Transitional versus Colostrum; matVtra = Mature versus Transitional
	FC: The foldChange from Colostrum (C) to Transitional(T), calculated as foldChange=T/C
	padj: The adjusted p-value for the difference in expression between Colostrum and Transition phases. The p-value was adjusted for multiple hypothesis testing.
	NOTE: foldChange and p-values are determined using DESeq with count data, not FPKMs.

## Sheet: Lactose_Synthesis
HGNC.symbol	Ensembl.Gene.ID	EntrezID	Locus	Col.Mean	Tra.Mean	Mat.Mean	traVcol.FC	traVcol.padj	matVtra.FC	matVtra.padj
B4GALT1	ENSG00000086062	2683	chr9:33110638-33167356	17.5979	83.1255	74.2019	5.27171	1.13961e-10	1.15438	0.8331
CANT1	ENSG00000171302	124583	chr17:76987797-77005899	2.12417	9.34906	9.08875	4.8524	0.0051803	1.19719	0.857507
CMPK1	ENSG00000162368	51727	chr1:47799468-47844511	4.80572	12.8682	12.2928	2.67356	0.000111456	1.28581	0.523817
GALE	ENSG00000117308	2582	chr1:24122088-24127294	2.89297	10.3365	9.48076	3.84202	1.64336e-07	1.14113	0.906788
GALK1	ENSG00000108479	2584	chr17:73754017-73761280	1.45678	4.15532	4.22884	3.33281	9.80901e-06	1.16116	0.92982
GALT	ENSG00000213930	2592	chr9:34646634-34650573	1.11515	2.21541	2.48243	5.14631	0.496335	0.511098	0.912816
HK1	ENSG00000156515	3098	chr10:71029755-71161637	4.26847	2.35431	2.77864	0.648347	0.100923	1.31715	0.45467
LALBA	ENSG00000167531	3906	chr12:48961466-48963829	433.98	3832.71	16905.2	10.1816	3.10133e-08	6.06328	7.11669e-19
NME2	ENSG00000011052	654364	chr17:49242795-49249105	19.047	45.3415	24.6339	3.82954	0.260052	0.561004	0.612223
PGM1	ENSG00000079739	5236	chr1:64058946-64125916	4.87073	25.873	11.3182	5.93796	4.75109e-12	0.578461	0.0155891
SLC2A1	ENSG00000117394	6513	chr1:43391045-43424847	3.02036	2.60973	4.12591	0.911228	0.885312	2.03674	0.0474341
SLC2A9	ENSG00000109667	56606	chr4:9827847-10041872	1.90449	3.95225	5.72258	2.88211	0.0059612	1.44667	0.1701
SLC35A2	ENSG00000102100	7355	chr:X48760458-48769235	1.54872	4.47177	4.747	3.45859	0.00238121	1.23935	0.658952
UGP2	ENSG00000169764	7360	chr2:64068097-64118696	15.8484	123.72	66.5527	8.21919	1.11004e-15	0.770924	0.476673

## Sheet: Insulin_Signaling
HGNC.symbol	Ensembl.Gene.ID	EntrezID	Locus	GeneID	Col.Mean	Tra.Mean	Mat.Mean	traVcol.FC	traVcol.padj	matVtra.FC	matVtra.padj
ACACB	ENSG00000076555	32	chr12:109577201-109706030	ACACB	0.75935	9.59768	7.77986	15.0859	4.41762e-05	0.949877	1
AKT1	ENSG00000142208	207	chr14:105235686-105262080	AKT1	6.57994	27.308	12.3314	4.68392	0.000867371	0.498921	0.0222135
ARAF	ENSG00000078061	369	chr:X47420515-47431320	ARAF	3.7371	3.2479	2.9279	0.923536	0.8865	1.29711	0.536704
BAD	ENSG00000002330	572	chr11:64037299-64052176	BAD	1.75185	3.81881	4.49025	3.97334	0.0001161	1.30171	0.650323
CALM2	ENSG00000143933	808	chr2:47387220-47403740	CALM2	15.5584	15.1583	14.4394	0.910014	0.867034	1.33996	0.425885
CBLB	ENSG00000114423	868	chr3:105377108-105587887	CBLB	0.766836	0.795766	0.400876	0.496324	0.00281701	0.773726	0.625314
CRK	ENSG00000167193	1398	chr17:1325457-1359544	CRK	1.56075	3.2809	2.07195	1.8771	0.0206324	0.928225	1
EIF4E2	ENSG00000135930	9470	chr2:233415356-233433920	EIF4E2	2.20398	3.64351	2.06202	1.41592	0.249253	0.812175	0.631752
EIF4EBP1	ENSG00000187840	1978	chr8:37888019-37917883	EIF4EBP1	4.79633	16.9596	7.34762	3.88398	1.22373e-07	0.507385	0.00153236
ELK1	ENSG00000126767	2002	chr:X47494919-47510003	ELK1	1.62692	3.93616	2.22046	2.47924	0.00183855	0.698004	0.216609
EXOC7	ENSG00000182473	23265	chr17:74077085-74099868	EXOC7	1.65732	1.42421	1.62227	1.07053	0.953923	1.01555	1
FASN	ENSG00000169710	2194	chr17:80036213-80056106	FASN	28.3484	372.627	562.086	18.9185	0.000100093	1.64764	0.0593355
FBP1	ENSG00000165140	2203	chr9:97365420-97402531	FBP1	5.79249	13.027	7.58147	2.50366	0.000332799	0.740584	0.39483
FLOT2	ENSG00000132589	2319	chr17:27206356-27224715	FLOT2	2.90075	2.91052	4.87676	0.967786	0.964089	2.08368	0.000890966
FOS	ENSG00000170345	2353	chr14:75745480-75748937	FOS	9.32221	3.2462	2.014	0.319213	0.188751	0.82975	1
FOXO1	ENSG00000150907	2308	chr13:41129800-41240734	FOXO1	0.643354	0.254805	0.313288	0.52669	0.0116789	1.62406	0.0678475
G6PC	ENSG00000131482	2538	chr17:41052814-41065386	G6PC	0	0	0	Inf	1	0	1
GRB2	ENSG00000177885	2885	chr17:73314156-73401790	GRB2	26.8997	7.292	5.16919	0.269839	4.71712e-09	0.91292	0.96902
GSK3B	ENSG00000082701	2932	chr3:119540801-119813264	GSK3B	1.82171	2.51303	1.59982	1.2419	0.612758	0.871157	0.944334
GYS1	ENSG00000104812	2997	chr19:49471381-49496610	GYS1	1.0688	3.15466	2.0918	2.94381	5.58326e-05	0.839729	0.789717
HK1	ENSG00000156515	3098	chr10:71029755-71161637	HK1	4.26847	2.35431	2.77864	0.648347	0.100923	1.31715	0.45467
HRAS	ENSG00000174775	3265	chr11:532241-535550	HRAS	1.06674	1.60178	1.81056	1.95409	0.023168	1.09107	1
IGF2R	ENSG00000197081	3482	chr6:160390130-160527583	IGF2R	8.79622	2.10218	1.77038	0.265284	6.32053e-10	0.981594	1
IGFBP1	ENSG00000146678	3484	chr7:45927958-45933267	IGFBP1	0	0	0	NA	NA	NA	NA
IGFBP2	ENSG00000115457	3485	chr2:217498126-217529158	IGFBP2	0.180026	3.65925	15.9963	22.1689	2.61085e-13	5.3437	2.07518e-07
IKBKB	ENSG00000104365	3551	chr8:42128819-42190171	IKBKB	1.21862	0.565497	0.328719	0.405786	0.000153381	0.603337	0.0550637
INPP5K	ENSG00000132376	51763	chr17:1397870-1420182	INPP5K	0.882159	2.1537	2.26668	2.31382	0.00161666	1.28683	0.53445
INPPL1	ENSG00000165458	3636	chr11:71935881-71950188	INPPL1	3.59409	3.99458	3.23564	1.28224	0.783409	0.93618	1
INS	ENSG00000254647	3630	chr11:2181008-2182439	INS	0	0	0	NA	NA	NA	NA
INSR	ENSG00000171105	3643	chr19:7112265-7294011	INSR	0.366365	0.997534	0.949591	3.54509	0.00262014	1.20308	0.740844
IRS2	ENSG00000185950	8660	chr13:110406183-110438914	IRS2	1.09692	2.77664	1.83283	2.72423	0.0051803	0.86372	0.950078
JUN	ENSG00000177606	3725	chr1:59246462-59249785	JUN	10.4814	5.70871	3.23754	0.53744	0.192613	0.762526	0.946599
LIPE	ENSG00000079435	3991	chr19:42905665-42931578	LIPE	0.0397108	0.736746	0.967536	10.2345	0.000374756	1.55623	0.265548
MAP2K2	ENSG00000126934	5605	chr19:4090319-4124126	MAP2K2	5.67917	13.9591	8.80106	3.09359	9.20911e-06	0.77321	0.464571
MAP3K13	ENSG00000073803	9175	chr3:185000728-185206882	MAP3K13	1.91398	6.87543	7.40078	3.28123	6.96412e-06	1.53422	0.130681
MAPK3	ENSG00000102882	5595	chr16:30125425-30134630	MAPK3	1.25157	2.46719	2.77434	2.18218	0.00466824	1.39412	0.338944
MAPK9	ENSG00000050748	5601	chr5:179660594-179719071	MAPK9	0.834361	1.54748	1.95706	2.05128	0.00626936	1.64914	0.0525577
MKNK2	ENSG00000099875	2872	chr19:2037469-2051243	MKNK2	3.84102	11.6377	12.2368	3.75631	0.000532731	1.22741	0.827331
MTOR	ENSG00000198793	2475	chr1:11166587-11322608	MTOR	0.786645	1.75422	1.13171	2.44515	0.060914	0.830405	0.994922
PCK2	ENSG00000100889	5106	chr14:24563482-24573339	PCK2	3.73785	1.36591	1.25311	NA	NA	NA	NA
PDE3B	ENSG00000152270	5140	chr11:14665268-14893604	PDE3B	0.296738	0.0100348	0.00334216	0.0434732	4.97596e-31	0.277341	0.190903
PDPK1	ENSG00000140992	5170	chr16:2587969-2653189	PDPK1	1.38063	1.24901	0.970397	0.865837	0.732891	0.897582	0.975606
PIK3R2	ENSG00000105647	5296	chr19:18264015-18281343	PIK3R2	1.79045	3.70048	2.83934	2.89553	4.55978e-05	0.876329	0.92982
PKM2	ENSG00000067225	5315	chr15:72491369-72523727	PKM2	51.1266	8.02597	6.40538	0.16708	1.84684e-16	1.01681	1
PPARGC1A	ENSG00000109819	10891	chr4:23793643-23891700	PPARGC1A	0.0113785	0	0.0016478	0.0624606	0.00450686	0.423712	0.886703
PPP1CB	ENSG00000213639	5500	chr2:28974613-29025806	PPP1CB	5.90386	14.1826	9.62008	2.44701	0.000478846	0.840162	0.759795
PRKAG1	ENSG00000181929	5571	chr12:49396054-49412629	PRKAG1	2.4764	4.3769	2.2137	NA	NA	NA	NA
PRKAR1A	ENSG00000108946	5573	chr17:66508109-66528910	PRKAR1A	6.55053	8.53217	7.34917	1.33398	0.362552	1.11935	0.941996
PRKCZ	ENSG00000067606	5590	chr1:1981908-2116834	PRKCZ	0.496831	3.41974	2.50386	9.30558	6.14782e-15	0.825347	0.750742
PTPN1	ENSG00000196396	5770	chr20:49126890-49201086	PTPN1	5.44784	2.08329	1.12348	0.371032	1.60984e-05	0.695475	0.235901
PTPRF	ENSG00000142949	5792	chr1:43996546-44089343	PTPRF	0.405979	3.57097	8.28043	11.2902	1.49503e-17	2.74077	2.36529e-06
PYGB	ENSG00000100994	5834	chr20:25228705-25278648	PYGB	2.31984	4.09545	4.07028	1.79638	0.0415804	1.18629	0.667397
RAPGEF1	ENSG00000107263	2889	chr9:134452156-134612925	RAPGEF1	6.30793	1.09357	1.09387	0.194075	4.99981e-14	1.17594	0.830671
RHEB	ENSG00000106615	6009	chr7:151163097-151217010	RHEB	3.6267	2.54366	2.60406	0.734899	0.314096	1.20228	0.788919
RHOQ	ENSG00000119729	23433	chr2:46769866-46811827	RHOQ	3.92564	1.11486	0.522479	0.170279	3.11518e-13	0.597532	0.123628
RPS6	ENSG00000137154	6194	chr9:19376253-19380235	RPS6	69.4898	239.757	89.2834	3.68996	1.79974e-07	0.475389	0.00027998
RPS6KB2	ENSG00000175634	6199	chr11:67195934-67202879	RPS6KB2	1.96073	3.24116	2.40937	1.91539	0.0414405	0.856952	0.878586
RPTOR	ENSG00000141564	57521	chr17:78518624-78940173	RPTOR	0.960449	1.51387	1.09295	1.52836	0.177205	0.913153	1
SH2B2	ENSG00000160999	10603	chr7:101928404-101962178	SH2B2	0.764011	0.250053	0.308876	0.206976	5.06397e-06	1.43047	0.796631
SHC1	ENSG00000160691	6464	chr1:154934773-154946959	SHC1	2.98737	4.18061	2.5513	1.6119	0.0981235	0.712846	0.260926
SLC2A1	ENSG00000117394	6513	chr1:43391045-43424847	SLC2A1	3.02036	2.60973	4.12591	0.911228	0.885312	2.03674	0.0474341
SLC2A4	ENSG00000181856	6517	chr17:7185053-7191367	SLC2A4	0.119703	0.263346	0.058714	5.5742	0.000200696	0.28687	0.00731376
SLC2A9	ENSG00000109667	56606	chr4:9827847-10041872	SLC2A9	1.90449	3.95225	5.72258	2.88211	0.0059612	1.44667	0.1701
SOCS3	ENSG00000184557	9021	chr17:76352858-76356158	SOCS3	4.95543	0.212302	0.0312967	0.0424279	6.40214e-07	0.228491	0.0454955
SORBS1	ENSG00000095637	10580	chr10:97071529-97321171	SORBS1	0.0466497	0.146022	0.128053	6.76889	0.37052	1.00828	1
SOS2	ENSG00000100485	6655	chr14:50583845-50698099	SOS2	0.758949	0.759475	0.624179	0.821188	0.579131	1.21048	0.704445
SREBF1	ENSG00000072310	6720	chr17:17714662-17740325	SREBF1	5.78242	22.5276	16.4694	4.28537	0.000281687	0.869839	0.910239
TRIB3	ENSG00000101255	57761	chr20:361307-378203	TRIB3	0.701427	2.55966	2.3193	3.98852	0.360468	1.05765	1
TRIP10	ENSG00000125733	9322	chr19:6739706-6751529	TRIP10	1.48806	0.385601	0.821757	0.319695	1.29695e-06	2.03273	0.00329354
TSC1	ENSG00000165699	7248	chr9:135766734-135820020	TSC1	0.473841	0.217484	0.179169	0.402911	0.000114338	0.947669	1
TSC2	ENSG00000103197	7249	chr16:2097989-2138713	TSC2	1.22278	3.56485	3.3823	3.01009	0.0040221	1.08669	0.945001
